# Supplementary material for: Association Mapping of Drought Tolerance Indices in Ethiopian Durum Wheat (Triticum turgidum ssp. durum)
Source: Front Plant Sci. 2022 May 26;13:838088. doi: 10.3389/fpls.2022.838088 (PMC9178276; doi:10.3389/fpls.2022.838088)
Supplement: Supplementary Table S1 — Least square means (lsmeans) comparison of drought tolerance indices based on grain yield of durum wheat study panel under FDS and FNS conditions combined from three seasons (2016–2018). Pedigree, GY_FNS: lsmeans of grain yield from FNS treatments at Holeta and Debre Zeit, GY_FDS, lsmeans of grain yield from FDS treatments at Dera and Melkassa, DSI, drought susceptibility index, RDI, relative drought index, STI, stress tolerance index, GMP, geometric mean productivity, TOL, tolerance index, and YSI, yield stability index. Drought indices values and their respective ranks were indicated. Yellow formatting indicates the top five selected accessions based on combined ranks of DSI, RDI, TOL, and YSI (A), as well as based on combined ranks of STI and GMP (B). [file Table_1.XLSX]

## Sheet: Table S1
Table S1. Lsmeans comparison of drought tolerance indices based on grain yield of durum wheat study panel under FDS and FNS conditions combined from three seasons (2016-2018).
Taxa	Region	Geno	AccNO	Yns	Ys	DSI	Rank	RDI	Rank	TOL	Rank	YSI	Rank		Taxa	Region	Geno	AccNO	Yns	Ys	STI	Rank	GMP	Rank
G014	Oromia	DW084	222404	44.64	47.32	-0.16774	1	1.65	1	2.68	3	1.06	1		G270	CIM	C010	547973	101.96	79.92	1.37	1	90.27	1
G094	Oromia	DW082	222387	56.05	54.38	0.0832465	2	1.51	2	1.67	2	0.97	2		G060	Oromia	DW033	204566	114.63	66.89	1.29	2	87.56	2
G019	DZARC	DZ004	DZARC	32.75	31.51	0.105788	3	1.5	3	1.24	1	0.96	3		G038	Oromia	DW080	222372	106.19	71.08	1.27	3	86.88	3
G297	CIM	C037	548030	74.65	70.82	0.143349	4	1.48	4	3.83	4	0.95	4		G103	Amhara	DW124-2	222684-2	99.13	74.62	1.24	4	86.01	4
G045	Oromia	DW092	222432	53.74	49.49	0.220961	5	1.43	5	4.25	5	0.92	5		G271	CIM	C011	548022	110.9	64.41	1.2	5	84.52	5
G092	Amhara	DW002	7961	60.35	54.47	0.272223	6	1.41	6	5.88	7	0.9	8		G301	CIM	C041	548465	99.21	71.98	1.2	6	84.51	6
G084	Tigray	DW248	238124	76.91	69.3	0.276457	7	1.4	8	7.61	15	0.9	7		G294	CIM	C034	547989	108.31	62.34	1.14	7	82.17	7
G023	Oromia	DW029-2	204560-2	70.3	63.28	0.279002	8	1.4	7	7.02	11	0.9	6		G307	CIM	C047	548690	89.64	74.44	1.12	8	81.69	8
G017	DZARC	Werer	Werer	55.41	48.13	0.367087	9	1.35	9	7.28	14	0.87	9		G264	CIM	C004	547732	91.19	71.07	1.09	9	80.5	9
G020	DZARC	DZ005	DZARC	44.8	38.73	0.378561	10	1.35	10	6.07	8	0.86	11		G293	CIM	C033	547988	88.26	73.41	1.09	10	80.49	10
G025	Amhara	DW260	238139	36.72	31.73	0.379685	11	1.35	11	4.99	6	0.86	12		G268	CIM	C008	547944	92.17	69.75	1.08	11	80.18	11
G077	Oromia	DW020	204484	51.22	44.06	0.39057	12	1.34	13	7.16	13	0.86	13		G267	CIM	C007	547944	95.54	67.18	1.08	12	80.11	12
G015	Tigray	DW245	238121	86.35	74.09	0.396692	13	1.34	12	12.26	31	0.86	10		G015	Tigray	DW245	238121	86.35	74.09	1.08	13	79.99	13
G086	Oromia	DW023-2	204488-2	68.22	58.3	0.40628	14	1.33	14	9.92	20	0.85	15		G139	Oromia	DW158	226819	89.26	70.74	1.06	14	79.46	14
G308	CIM	C048	548699	75.86	64.73	0.409928	15	1.33	15	11.13	23	0.85	17		G056	Tigray	DW252	238128	95.39	66.13	1.06	15	79.42	15
G021	Amhara	DW003-1	8333-1	70.4	59.76	0.422274	16	1.32	16	10.64	21	0.85	14		G202	Oromia	DW031	204563	103.44	59.95	1.04	16	78.75	16
G300	CIM	C040	548462	84.99	71.83	0.432627	17	1.32	17	13.16	36	0.85	16		G033	Oromia	DW039	214308	94.29	65.71	1.04	17	78.71	17
G296	CIM	C036	548017	78.23	66.03	0.435724	18	1.31	19	12.2	29	0.84	19		G096	Amhara	DW161	226837	108.43	56.31	1.03	18	78.14	18
G008	Tigray	DW247	238123	76.72	64.6	0.441387	19	1.31	18	12.12	28	0.84	18		G300	CIM	C040	548462	84.99	71.83	1.03	19	78.13	19
G254	Tigray	DW246	238122	57.03	47.54	0.464931	20	1.3	20	9.49	18	0.83	21		G288	CIM	C028	531517	87.82	69.09	1.02	20	77.89	20
G269	CIM	C009	547949	71	59.15	0.466321	21	1.3	21	11.85	26	0.83	22		G201	Oromia	DW030	204562	93.02	65.11	1.02	21	77.82	21
G293	CIM	C033	547988	88.26	73.41	0.470097	22	1.3	22	14.85	45	0.83	24		G309	CIM	C049	548152	89.76	66.67	1.01	22	77.36	22
G307	CIM	C047	548690	89.64	74.44	0.473769	23	1.29	25	15.2	47	0.83	25		G128	Amhara	DW131	226207	93.51	63.72	1	23	77.19	23
G105	Amhara	DW219-1	231597-1	51.21	42.44	0.478487	24	1.29	23	8.77	17	0.83	20		G305	CIM	C045	548642	85.3	69.83	1	24	77.18	24
G282	CIM	C022	537893	76.39	63.26	0.480235	25	1.29	24	13.13	35	0.83	23		G078	Oromia	DW043	214356	95.4	62.19	1	25	77.03	25
G191	Amhara	DW112-2	222608-2	65.13	53.63	0.493335	26	1.28	27	11.5	24	0.82	27		G024	Oromia	DW094	208261	98.2	60.1	0.99	26	76.82	26
G059	Oromia	DW007	15357	38.21	31.3	0.505273	27	1.28	26	6.91	9	0.82	26		G115	Oromia	DW097-1	222462-1	106.3	55.45	0.99	27	76.77	27
G305	CIM	C045	548642	85.3	69.83	0.506718	28	1.27	30	15.47	49	0.82	28		G228	Amhara	DW155	226807	99.24	59.32	0.99	28	76.73	28
G006	DZARC	DZ009	DZARC	37.87	30.8	0.521614	29	1.27	28	7.07	12	0.81	30		G290	CIM	C030	547919	98.74	59.43	0.99	29	76.6	29
G287	CIM	C027	531800	82.81	67.29	0.523642	30	1.27	29	15.52	50	0.81	34		G250	Oromia	DW227-1	236974-1	90.07	65.09	0.99	30	76.57	30
G299	CIM	C039	548097	76.18	61.82	0.52667	31	1.26	35	14.36	43	0.81	35		G303	CIM	C043	548605	90.66	64.36	0.98	31	76.39	31
G177	Oromia	DW046	214377	65.24	52.83	0.531475	32	1.26	33	12.41	32	0.81	32		G034	Oromia	DW069	222299	101.18	57.57	0.98	32	76.32	32
G147	Oromia	DW171	226886	81.73	66.16	0.532271	33	1.26	32	15.57	51	0.81	31		G065	Amhara	DW216	214315	100.22	57.55	0.97	33	75.95	33
G273	CIM	C013	548465	74.35	60.02	0.538506	34	1.26	34	14.33	42	0.81	33		G304	CIM	C044	548633	89.05	64.69	0.97	34	75.9	34
G005	DZARC	DZ008	DZARC	36.31	29.3	0.539408	35	1.26	31	7.01	10	0.81	29		G055	Tigray	DW243	238119	95.17	60.2	0.96	35	75.69	35
G049	Oromia	DW021	204485	74.42	59.82	0.548136	36	1.25	36	14.6	44	0.8	36		G161	SNNP	DW138	226327	101.59	56.23	0.96	36	75.58	36
G153	Amhara	DW071	222346	68.07	54.6	0.552888	37	1.25	37	13.47	39	0.8	37		G081	Oromia	DW167	226881	100.99	56.52	0.96	37	75.55	37
G167	Oromia	DW143	226351	61.8	49.56	0.553373	38	1.25	38	12.24	30	0.8	38		G262	CIM	C002	521637	88.35	64.42	0.96	38	75.44	38
G209	DZARC	DZ002	DZARC	38.11	30.39	0.565983	39	1.24	40	7.72	16	0.8	39		G291	CIM	C031	547963	99.03	57.36	0.96	39	75.37	39
G089	Oromia	DW168	226882	66.47	52.82	0.573763	40	1.24	39	13.65	40	0.79	41		G122	Oromia	DW099	222469	89.95	62.96	0.95	40	75.25	40
G139	Oromia	DW158	226819	89.26	70.74	0.579708	41	1.23	41	18.52	69	0.79	42		G155	Amhara	DW126	222732	96.34	58.73	0.95	41	75.22	41
G288	CIM	C028	531517	87.82	69.09	0.595895	42	1.23	42	18.73	72	0.79	43		G287	CIM	C027	531800	82.81	67.29	0.94	42	74.65	42
G053	Amhara	DW203	231541	62.77	49.34	0.597791	43	1.22	44	13.43	38	0.79	40		G075	Amhara	DW054	214557	98.42	56.42	0.93	43	74.52	43
G270	CIM	C010	547973	101.96	79.92	0.603958	44	1.22	46	22.04	99	0.78	49		G113	Tigray	DW257	238135	91.25	60.82	0.93	44	74.5	44
G031	DZARC	DZ003	DZARC	45.42	35.56	0.606534	45	1.22	43	9.86	19	0.78	45		G281	CIM	C021	537883	94.95	58.16	0.93	45	74.31	45
G292	CIM	C032	547973	80.97	63.3	0.60973	46	1.22	48	17.67	61	0.78	52		G079	Amhara	DW121	222644	95.27	57.49	0.92	46	74.01	46
G222	Oromia	DW140	226342	81.86	63.94	0.611634	47	1.22	45	17.92	64	0.78	47		G204	Amhara	DW036-2	212561-2	95.18	57.33	0.92	47	73.87	47
G289	CIM	C029	547914	79.6	62.11	0.613906	48	1.22	47	17.49	60	0.78	51		G295	CIM	C035	547989	91.11	59.6	0.91	48	73.69	48
G264	CIM	C004	547732	91.19	71.07	0.616462	49	1.21	52	20.12	84	0.78	48		G147	Oromia	DW171	226886	81.73	66.16	0.91	49	73.53	49
G012	Amhara	DW208	231584	72.31	56.3	0.618612	50	1.21	50	16.01	54	0.78	44		G090	Oromia	DW201	231538	86.9	61.76	0.9	50	73.26	50
G136	Oromia	DW089	222421	67.1	52.13	0.623339	51	1.21	51	14.97	46	0.78	46		G091	Oromia	DW224	231610	90.68	58.97	0.9	51	73.13	51
G286	CIM	C026	531727	76.69	59.5	0.626271	52	1.21	53	17.19	59	0.78	50		G036	Oromia	DW027	204544	97.61	54.71	0.9	52	73.08	52
G010	DZARC	DZ006	DZARC	49.22	38.11	0.630664	53	1.21	49	11.11	22	0.77	53		G084	Tigray	DW248	238124	76.91	69.3	0.9	53	73.01	53
G150	Amhara	DW190	227007	61.01	47.04	0.639765	54	1.2	56	13.97	41	0.77	56		G107	Oromia	DW088	222418	87.45	60.6	0.89	54	72.8	54
G035	DZARC	Ude	Ude	55.37	42.64	0.642361	55	1.2	55	12.73	34	0.77	55		G297	CIM	C037	548030	74.65	70.82	0.89	55	72.71	55
G011	Tigray	DW244	238120	81.32	62.4	0.650053	56	1.2	54	18.92	74	0.77	54		G266	CIM	C006	547919	94.07	56.07	0.89	56	72.63	56
G277	CIM	C017	548644	82.17	62.97	0.65285	57	1.19	58	19.2	76	0.77	58		G272	CIM	C012	548091	91.55	57.41	0.88	57	72.5	57
G237	Amhara	DW180	226958	81.27	62.24	0.654235	58	1.19	57	19.03	75	0.77	57		G222	Oromia	DW140	226342	81.86	63.94	0.88	58	72.35	58
G183	Oromia	DW017	204470	49.86	37.9	0.6702	59	1.18	59	11.96	27	0.76	59		G261	CIM	C001	521610	91.69	56.87	0.88	59	72.21	59
G196	Oromia	DW015	204411	81.85	61.97	0.678614	60	1.18	60	19.88	82	0.76	60		G235	Amhara	DW173	226888	103.67	50.12	0.87	60	72.08	60
G268	CIM	C008	547944	92.17	69.75	0.679628	61	1.18	61	22.42	103	0.76	61		G284	CIM	C024	538044	88.88	58.41	0.87	61	72.05	61
G103	Amhara	DW124-2	222684-2	99.13	74.62	0.690818	62	1.17	63	24.51	123	0.75	64		G037	Oromia	DW065	222191	106.99	48.36	0.87	62	71.93	62
G101	Oromia	DW233	236985	78.29	58.8	0.695554	63	1.17	62	19.49	78	0.75	63		G277	CIM	C017	548644	82.17	62.97	0.87	63	71.93	63
G120	Oromia	DW095	222435	73.14	54.82	0.699835	64	1.17	64	18.32	66	0.75	65		G252	Amhara	DW234	236986	85.15	60.7	0.87	64	71.89	64
G156	Oromia	DW188	208180	60.67	45.46	0.700455	65	1.17	65	15.21	48	0.75	66		G296	CIM	C036	548017	78.23	66.03	0.87	65	71.87	65
G057	DZARC	DZ001	Mukiye	45.66	34.11	0.706759	66	1.16	66	11.55	25	0.75	62		G275	CIM	C015	548636	89.24	57.7	0.87	66	71.76	66
G149	Amhara	DW157	226809	78.66	58.51	0.715725	67	1.16	68	20.15	85	0.74	69		G292	CIM	C032	547973	80.97	63.3	0.86	67	71.59	67
G309	CIM	C049	548152	89.76	66.67	0.718731	68	1.16	69	23.09	106	0.74	74		G016	DZARC	Megnagna	Megnagna	88.21	58.05	0.86	68	71.56	68
G066	Tigray	DW254	238132	63.99	47.47	0.721312	69	1.16	67	16.52	57	0.74	67		G135	Amhara	DW072	222352	88.13	58.11	0.86	69	71.56	69
G143	Amhara	DW010	203776	72.36	53.63	0.72321	70	1.15	70	18.73	71	0.74	68		G022	Oromia	DW028	204555	93.33	54.82	0.86	70	71.53	70
G163	Amhara	DW206	222370	63.76	47.22	0.72479	71	1.15	71	16.54	58	0.74	70		G256	Tigray	DW250	238127	86.54	58.84	0.86	71	71.36	71
G236	Oromia	DW177	216648	62.59	46.2	0.731643	72	1.15	72	16.39	55	0.74	72		G263	CIM	C003	537861	87.1	58.31	0.85	72	71.27	72
G298	CIM	C038	548030	77.55	57.02	0.739661	73	1.15	73	20.53	86	0.74	73		G011	Tigray	DW244	238120	81.32	62.4	0.85	73	71.23	73
G169	Amhara	DW105	222533	47.29	34.76	0.740299	74	1.14	77	12.53	33	0.74	71		G196	Oromia	DW015	204411	81.85	61.97	0.85	74	71.22	74
G111	Amhara	DW215-1	231592-1	78.07	57.34	0.741892	75	1.14	76	20.73	89	0.73	77		G237	Amhara	DW180	226958	81.27	62.24	0.85	75	71.12	75
G054	Oromia	DW232	236984	73.55	54.02	0.741899	76	1.14	74	19.53	79	0.73	75		G003	DZARC	Selam	Salam	88.14	57.33	0.85	76	71.08	76
G276	CIM	C016	548642	78.02	56.99	0.75311	77	1.14	79	21.03	90	0.73	79		G306	CIM	C046	548667	94.47	52.88	0.84	77	70.68	77
G102	Tigray	DW256	238134	58.24	42.52	0.754148	78	1.14	75	15.72	52	0.73	76		G008	Tigray	DW247	238123	76.72	64.6	0.83	78	70.4	78
G262	CIM	C002	521637	88.35	64.42	0.756766	79	1.14	78	23.93	116	0.73	78		G260	Tigray	DW259	238138	95.45	51.88	0.83	79	70.37	79
G304	CIM	C044	548633	89.05	64.69	0.764308	80	1.13	82	24.36	120	0.73	81		G289	CIM	C029	547914	79.6	62.11	0.83	80	70.31	80
G301	CIM	C041	548465	99.21	71.98	0.766862	81	1.13	81	27.23	142	0.73	80		G245	Amhara	DW210	231586	95.05	51.93	0.83	81	70.26	81
G250	Oromia	DW227-1	236974-1	90.07	65.09	0.774886	82	1.13	80	24.98	126	0.72	84		G308	CIM	C048	548699	75.86	64.73	0.83	82	70.07	82
G114	Amhara	DW001	7960	82.17	59.09	0.78478	83	1.12	83	23.08	105	0.72	82		G203	Amhara	DW036	212561-1	88.83	55.24	0.83	83	70.05	83
G127	Amhara	DW104	222530	76.99	55.09	0.794758	84	1.11	86	21.9	98	0.72	83		G032	Oromia	DW029-1	204560-1	87.6	56	0.83	84	70.04	84
G279	CIM	C019	521278	75.2	53.74	0.797328	85	1.11	89	21.46	92	0.71	89		G170	Oromia	DW108	222568	88	55.34	0.82	85	69.78	85
G252	Amhara	DW234	236986	85.15	60.7	0.802268	86	1.11	88	24.45	121	0.71	88		G114	Amhara	DW001	7960	82.17	59.09	0.82	86	69.68	86
G090	Oromia	DW201	231538	86.9	61.76	0.808297	87	1.11	85	25.14	129	0.71	86		G274	CIM	C014	548474	85.8	56.33	0.81	87	69.52	87
G158	Tigray	DW241	238117	65.03	46.21	0.808595	88	1.11	87	18.82	73	0.71	87		G282	CIM	C022	537893	76.39	63.26	0.81	88	69.52	88
G303	CIM	C043	548605	90.66	64.36	0.810523	89	1.11	90	26.3	136	0.71	90		G310	CIM	C050	541942	88.9	54.1	0.81	89	69.35	89
G028	Oromia	DW023-1	204493-1	80.1	56.84	0.811339	90	1.11	84	23.26	107	0.71	85		G283	CIM	C023	538013	86.33	55.61	0.81	90	69.29	90
G267	CIM	C007	547944	95.54	67.18	0.829366	91	1.1	91	28.36	150	0.7	97		G299	CIM	C039	548097	76.18	61.82	0.79	91	68.63	91
G201	Oromia	DW030	204562	93.02	65.11	0.838318	92	1.09	95	27.91	148	0.7	95		G112	Amhara	DW220	231599	93.69	49.3	0.78	92	67.96	92
G122	Oromia	DW099	222469	89.95	62.96	0.838353	93	1.09	93	26.99	141	0.7	93		G101	Oromia	DW233	236985	78.29	58.8	0.77	93	67.85	93
G244	Amhara	DW209	231585	72.04	50.4	0.839284	94	1.09	96	21.64	94	0.7	96		G149	Amhara	DW157	226809	78.66	58.51	0.77	94	67.84	94
G179	SNNP	DW141	8175	60.94	42.52	0.844525	95	1.09	94	18.42	67	0.7	94		G047	Amhara	DW202	231540	85.98	53.38	0.77	95	67.75	95
G033	Oromia	DW039	214308	94.29	65.71	0.84688	96	1.09	92	28.58	152	0.7	91		G286	CIM	C026	531727	76.69	59.5	0.77	96	67.55	96
G085	DZARC	Mosobo	Mesobe	67.81	47.22	0.848375	97	1.08	98	20.59	88	0.7	92		G043	Oromia	DW040	214333	85.4	53.38	0.77	97	67.52	97
G239	Oromia	DW185	208746-2-2	64.06	44.48	0.853987	98	1.08	101	19.58	80	0.69	105		G028	Oromia	DW023-1	204493-1	80.1	56.84	0.77	98	67.48	98
G132	Oromia	DW184	226963	63.99	44.4	0.855357	99	1.08	100	19.59	81	0.69	101		G230	Amhara	DW160	226834	89.58	50.73	0.76	99	67.41	99
G056	Tigray	DW252	238128	95.39	66.13	0.857031	100	1.08	97	29.26	160	0.69	99		G165	Amhara	DW137-1	226312-1	87.23	52.02	0.76	100	67.36	100
G107	Oromia	DW088	222418	87.45	60.6	0.857847	101	1.08	99	26.85	139	0.69	100		G072	Oromia	DW225	231613	88.13	51.04	0.76	101	67.07	101
G212	Amhara	DW075	222360	77.79	53.62	0.868117	102	1.07	104	24.17	119	0.69	103		G111	Amhara	DW215-1	231592-1	78.07	57.34	0.75	102	66.91	102
G213	DZARC	DZ007	DZARC	59.5	40.95	0.871068	103	1.07	105	18.55	70	0.69	104		G144	Amhara	DW037	212564	83.12	53.77	0.75	103	66.85	103
G159	Oromia	DW008	15358	42.75	29.33	0.877085	104	1.07	103	13.42	37	0.69	102		G001	Amhara	DW076	222362	81.55	54.74	0.75	104	66.81	104
G009	DZARC	Top-66	Top-66	67.35	46.14	0.87989	105	1.07	102	21.21	91	0.69	98		G273	CIM	C013	548465	74.35	60.02	0.75	105	66.8	105
G232	Amhara	DW162-2	226838-2	79.34	54.19	0.885668	106	1.06	113	25.15	130	0.68	114		G049	Oromia	DW021	204485	74.42	59.82	0.75	106	66.72	106
G128	Amhara	DW131	226207	93.51	63.72	0.890098	107	1.06	110	29.79	166	0.68	111		G023	Oromia	DW029-2	204560-2	70.3	63.28	0.75	107	66.7	107
G064	Oromia	DW199	231524	73.56	50.08	0.891829	108	1.06	107	23.48	109	0.68	107		G276	CIM	C016	548642	78.02	56.99	0.75	108	66.68	108
G231	Oromia	DW086	222413	60.86	41.43	0.892003	109	1.06	112	19.43	77	0.68	113		G148	SNNP	DW176	226922	87.1	50.93	0.75	109	66.6	109
G067	Amhara	DW003-2	8333-2	74.02	50.37	0.892704	110	1.06	108	23.65	113	0.68	108		G298	CIM	C038	548030	77.55	57.02	0.74	110	66.5	110
G062	Oromia	DW059	214587	69.66	47.4	0.892826	111	1.06	106	22.26	101	0.68	106		G240	Oromia	DW189	226978	101.54	43.32	0.74	111	66.32	111
G256	Tigray	DW250	238127	86.54	58.84	0.89431	112	1.06	114	27.7	147	0.68	115		G004	Oromia	DW166	226876	82.54	52.39	0.73	112	65.76	112
G125	Oromia	DW042	214353	56.75	38.58	0.89457	113	1.06	109	18.17	65	0.68	110		G232	Amhara	DW162-2	226838-2	79.34	54.19	0.72	113	65.57	113
G140	SNNP	DW205	231569	51.04	34.62	0.898851	114	1.06	111	16.42	56	0.68	112		G127	Amhara	DW104	222530	76.99	55.09	0.71	114	65.13	114
G076	Oromia	DW109	222574	55.15	37.35	0.901778	115	1.05	117	17.8	62	0.68	109		G226	Oromia	DW146	226356	84.63	49.98	0.71	115	65.04	115
G100	Amhara	DW050	222735	61.57	41.55	0.90849	116	1.05	118	20.02	83	0.67	120		G157	Oromia	DW204	231547	84.2	50.22	0.71	116	65.03	116
G046	Oromia	DW097-2	222462-2	56.41	37.92	0.915812	117	1.05	116	18.49	68	0.67	118		G051	Tigray	DW128	223257	81.92	51.6	0.71	117	65.02	117
G001	Amhara	DW076	222362	81.55	54.74	0.91854	118	1.05	115	26.81	138	0.67	116		G021	Amhara	DW003-1	8333-1	70.4	59.76	0.71	118	64.86	118
G080	Oromia	DW153	226393	66.01	44.27	0.920185	119	1.04	120	21.74	96	0.67	119		G269	CIM	C009	547949	71	59.15	0.71	119	64.8	119
G263	CIM	C003	537861	87.1	58.31	0.923525	120	1.04	125	28.79	155	0.67	125		G069	Amhara	DW073	222358	92.6	45.28	0.71	120	64.75	120
G038	Oromia	DW080	222372	106.19	71.08	0.923788	121	1.04	119	35.11	215	0.67	117		G216	Amhara	DW102	222514	87.39	47.81	0.7	121	64.64	121
G193	Oromia	DW012	204349	67.79	45.29	0.927347	122	1.04	124	22.5	104	0.67	124		G212	Amhara	DW075	222360	77.79	53.62	0.7	122	64.58	122
G182	Oromia	DW014	20666-1	61.77	41.21	0.929974	123	1.04	123	20.56	87	0.67	123		G278	CIM	C018	527306	83.34	49.62	0.7	123	64.31	123
G164	Amhara	DW132	226209	76.77	51.17	0.931695	124	1.04	122	25.6	133	0.67	122		G074	Oromia	DW032	204564	84.66	48.71	0.69	124	64.22	124
G113	Tigray	DW257	238135	91.25	60.82	0.931739	125	1.04	121	30.43	177	0.67	121		G002	Oromia	DW022-1	204488-1	79.83	51.46	0.69	125	64.09	125
G175	Amhara	DW200-2	231536-2	74.39	49.36	0.940095	126	1.03	127	25.03	127	0.66	129		G041	SNNP	DW005	8436	80.31	51.11	0.69	126	64.07	126
G135	Amhara	DW072	222352	88.13	58.11	0.951727	127	1.03	126	30.02	169	0.66	128		G176	Amhara	DW044	214366	98.19	41.72	0.69	127	64	127
G016	DZARC	Megnagna	Megnagna	88.21	58.05	0.955298	128	1.02	128	30.16	172	0.66	126		G012	Amhara	DW208	231584	72.31	56.3	0.69	128	63.8	128
G284	CIM	C024	538044	88.88	58.41	0.957842	129	1.02	134	30.47	179	0.66	131		G126	Oromia	DW090	222426	82.13	49.29	0.68	129	63.63	129
G274	CIM	C014	548474	85.8	56.33	0.959662	130	1.02	133	29.47	163	0.66	130		G279	CIM	C019	521278	75.2	53.74	0.68	130	63.57	130
G027	DZARC	Quamy	Quami	62.92	41.23	0.963155	131	1.02	129	21.69	95	0.66	127		G044	Oromia	DW091	222431	78.56	51.28	0.68	131	63.47	131
G295	CIM	C035	547989	91.11	59.6	0.96629	132	1.02	135	31.51	186	0.65	145		G120	Oromia	DW095	222435	73.14	54.82	0.67	132	63.32	132
G229	Amhara	DW159	226830	64.78	42.36	0.966985	133	1.02	132	22.42	102	0.65	142		G109	Oromia	DW144	226352	99.04	40.39	0.67	133	63.25	133
G044	Oromia	DW091	222431	78.56	51.28	0.970215	134	1.02	130	27.28	143	0.65	133		G225	Oromia	DW145-1	226354-1	80.25	49.82	0.67	134	63.23	134
G078	Oromia	DW043	214356	95.4	62.19	0.972626	135	1.02	131	33.21	202	0.65	135		G247	Amhara	DW217	231594	85.74	46.52	0.67	135	63.16	135
G003	DZARC	Selam	Salam	88.14	57.33	0.976661	136	1.01	136	30.81	182	0.65	132		G007	Oromia	DW081	222382	79.67	49.99	0.67	136	63.11	136
G091	Oromia	DW224	231610	90.68	58.97	0.977035	137	1.01	138	31.71	190	0.65	136		G086	Oromia	DW023-2	204488-2	68.22	58.3	0.67	137	63.07	137
G118	Amhara	DW004	8356	68.43	44.48	0.977877	138	1.01	139	23.95	117	0.65	137		G054	Oromia	DW232	236984	73.55	54.02	0.67	138	63.03	138
G206	Amhara	DW049	214515	70.73	45.8	0.984791	139	1.01	142	24.93	125	0.65	140		G164	Amhara	DW132	226209	76.77	51.17	0.66	139	62.68	139
G171	Oromia	DW174	226903	66.84	43.28	0.984836	140	1.01	141	23.56	112	0.65	139		G145	Amhara	DW061	214591	98.8	39.7	0.66	140	62.63	140
G048	Oromia	DW230	236981	76.46	49.49	0.985535	141	1.01	137	26.97	140	0.65	134		G221	Tigray	DW133	226245	88.38	44.07	0.66	141	62.41	141
G144	Amhara	DW037	212564	83.12	53.77	0.98657	142	1.01	140	29.35	161	0.65	138		G143	Amhara	DW010	203776	72.36	53.63	0.65	142	62.29	142
G275	CIM	C015	548636	89.24	57.7	0.987478	143	1.01	145	31.54	188	0.65	144		G280	CIM	C020	537883	81.57	47.16	0.65	143	62.02	143
G243	Amhara	DW207	231573	66.45	42.96	0.987673	144	1.01	144	23.49	111	0.65	143		G218	Amhara	DW115	222627	87.81	43.68	0.65	144	61.93	144
G217	Amhara	DW114	222619	70.07	45.23	0.990478	145	1.01	143	24.84	124	0.65	141		G013	DZARC	Metaya	Metaya	79.46	47.66	0.64	145	61.54	145
G002	Oromia	DW022-1	204488-1	79.83	51.46	0.99293	146	1	146	28.37	151	0.64	146		G048	Oromia	DW230	236981	76.46	49.49	0.64	146	61.51	146
G283	CIM	C023	538013	86.33	55.61	0.994225	147	1	150	30.72	181	0.64	153		G108	Amhara	DW139	226331	77.33	48.44	0.63	147	61.2	147
G099	DZARC	Asasa	Asasa	74.74	48.05	0.997748	148	1	148	26.69	137	0.64	150		G067	Amhara	DW003-2	8333-2	74.02	50.37	0.63	148	61.06	148
G265	CIM	C005	547734	71.8	45.92	1.00708	149	1	149	25.88	134	0.64	152		G063	Amhara	DW162-1	226838-1	79.68	46.73	0.63	149	61.02	149
G032	Oromia	DW029-1	204560-1	87.6	56	1.00788	150	1	147	31.6	189	0.64	148		G153	Amhara	DW071	222346	68.07	54.6	0.63	150	60.96	150
G026	DZARC	DZ010	DZARC	49.07	31.26	1.01408	151	0.99	152	17.81	63	0.64	147		G018	Amhara	DW160-1	226834-1	81.52	45.45	0.62	151	60.87	151
G041	SNNP	DW005	8436	80.31	51.11	1.01587	152	0.99	153	29.2	159	0.64	149		G064	Oromia	DW199	231524	73.56	50.08	0.62	152	60.7	152
G189	Amhara	DW117	222632	59.35	37.74	1.01732	153	0.99	155	21.61	93	0.64	151		G175	Amhara	DW200-2	231536-2	74.39	49.36	0.62	153	60.6	153
G004	Oromia	DW166	226876	82.54	52.39	1.02058	154	0.99	151	30.15	171	0.63	154		G233	Amhara	DW164	226844	77.52	47.36	0.62	154	60.59	154
G207	Amhara	DW055	7208	64.25	40.77	1.02106	155	0.99	156	23.48	110	0.63	164		G178	Oromia	DW135	226301	76.82	47.72	0.62	155	60.55	155
G302	CIM	C042	548605	74.87	47.49	1.02176	156	0.99	157	27.38	144	0.63	166		G068	Amhara	DW052	214518	78.33	46.79	0.62	156	60.54	156
G055	Tigray	DW243	238119	95.17	60.2	1.02665	157	0.99	154	34.97	213	0.63	159		G244	Amhara	DW209	231585	72.04	50.4	0.61	157	60.26	157
G087	Amhara	DW074	208271	59.18	37.3	1.03299	158	0.98	160	21.88	97	0.63	160		G093	Oromia	DW066	222198	98.08	36.97	0.61	158	60.22	158
G051	Tigray	DW128	223257	81.92	51.6	1.0341	159	0.98	159	30.32	176	0.63	158		G116	Oromia	DW147	226357	76.19	47.45	0.61	159	60.13	159
G129	Oromia	DW236	236988	74.39	46.81	1.03587	160	0.98	162	27.58	145	0.63	162		G121	Oromia	DW098	222465	88	41	0.61	160	60.07	160
G170	Oromia	DW108	222568	88	55.34	1.03695	161	0.98	163	32.66	198	0.63	163		G133	Oromia	DW026	208152	88.92	40.53	0.61	161	60.03	161
G007	Oromia	DW081	222382	79.67	49.99	1.04086	162	0.98	158	29.68	164	0.63	155		G099	DZARC	Asasa	Asasa	74.74	48.05	0.6	162	59.93	162
G272	CIM	C012	548091	91.55	57.41	1.04191	163	0.98	164	34.14	208	0.63	165		G050	Oromia	DW068	222298	83.86	42.61	0.6	163	59.78	163
G108	Amhara	DW139	226331	77.33	48.44	1.04382	164	0.98	161	28.89	157	0.63	161		G029	Oromia	DW035	208931	79.81	44.74	0.6	164	59.76	164
G039	Oromia	DW093	222433	75.47	47.2	1.04659	165	0.97	165	28.27	149	0.63	156		G039	Oromia	DW093	222433	75.47	47.2	0.6	165	59.68	165
G043	Oromia	DW040	214333	85.4	53.38	1.04758	166	0.97	166	32.02	193	0.63	157		G302	CIM	C042	548605	74.87	47.49	0.6	166	59.63	166
G190	Amhara	DW045	208332-2	62.41	38.98	1.04892	167	0.97	171	23.43	108	0.62	171		G259	Tigray	DW258	5739-1	82.16	43.19	0.6	167	59.57	167
G116	Oromia	DW147	226357	76.19	47.45	1.05394	168	0.97	169	28.74	154	0.62	169		G095	Amhara	DW119	222639	86.25	41.06	0.6	168	59.51	168
G203	Amhara	DW036	212561-1	88.83	55.24	1.05651	169	0.97	173	33.59	204	0.62	173		G185	Amhara	DW156	226808	77.5	45.4	0.59	169	59.32	169
G178	Oromia	DW135	226301	76.82	47.72	1.05839	170	0.97	170	29.1	158	0.62	170		G089	Oromia	DW168	226882	66.47	52.82	0.59	170	59.25	170
G047	Amhara	DW202	231540	85.98	53.38	1.05936	171	0.97	167	32.6	197	0.62	167		G136	Oromia	DW089	222421	67.1	52.13	0.59	171	59.14	171
G225	Oromia	DW145-1	226354-1	80.25	49.82	1.05945	172	0.97	174	30.43	178	0.62	174		G174	Oromia	DW197	7217	86.07	40.62	0.59	172	59.13	172
G071	Oromia	DW148	226381	69.11	42.87	1.06084	173	0.97	168	26.24	135	0.62	168		G191	Amhara	DW112-2	222608-2	65.13	53.63	0.59	173	59.1	173
G261	CIM	C001	521610	91.69	56.87	1.06104	174	0.97	175	34.82	212	0.62	175		G129	Oromia	DW236	236988	74.39	46.81	0.59	174	59.01	174
G198	Oromia	DW018	204482	66.76	41.4	1.06135	175	0.97	172	25.36	131	0.62	172		G040	Oromia	DW125	222708	92.15	37.72	0.58	175	58.96	175
G281	CIM	C021	537883	94.95	58.16	1.08258	176	0.95	180	36.79	220	0.61	181		G184	Amhara	DW116	222629	83.63	41.25	0.58	176	58.73	176
G024	Oromia	DW094	208261	98.2	60.1	1.08402	177	0.95	176	38.1	228	0.61	176		G177	Oromia	DW046	214377	65.24	52.83	0.58	177	58.71	177
G211	Amhara	DW063	215276	40.98	25.06	1.08542	178	0.95	178	15.92	53	0.61	179		G083	Amhara	DW219	231597	87.22	38.73	0.57	178	58.12	178
G233	Amhara	DW164	226844	77.52	47.36	1.08703	179	0.95	179	30.16	173	0.61	180		G088	Oromia	DW087	222415	75.14	44.55	0.56	179	57.86	179
G155	Amhara	DW126	222732	96.34	58.73	1.09074	180	0.95	177	37.61	223	0.61	178		G062	Oromia	DW059	214587	69.66	47.4	0.56	180	57.46	180
G310	CIM	C050	541942	88.9	54.1	1.09371	181	0.95	181	34.8	211	0.61	182		G265	CIM	C005	547734	71.8	45.92	0.55	181	57.42	181
G058	Oromia	DW006	15356	60.11	36.42	1.10114	182	0.94	182	23.69	115	0.61	177		G092	Amhara	DW002	7961	60.35	54.47	0.55	182	57.33	182
G079	Amhara	DW121	222644	95.27	57.49	1.10798	183	0.94	183	37.78	224	0.6	185		G206	Amhara	DW049	214515	70.73	45.8	0.55	183	56.92	183
G173	Oromia	DW192	227009	59.71	36.03	1.10805	184	0.94	184	23.68	114	0.6	189		G214	Amhara	DW100	222503	73.98	43.8	0.55	184	56.92	184
G204	Amhara	DW036-2	212561-2	95.18	57.33	1.11108	185	0.94	185	37.85	225	0.6	190		G215	Amhara	DW101	222508	81.36	39.81	0.55	185	56.91	185
G290	CIM	C030	547919	98.74	59.43	1.11233	186	0.94	186	39.31	237	0.6	194		G085	DZARC	Mosobo	Mesobe	67.81	47.22	0.54	186	56.59	186
G126	Oromia	DW090	222426	82.13	49.29	1.11719	187	0.93	189	32.84	199	0.6	186		G285	CIM	C025	538123	79.26	40.36	0.54	187	56.56	187
G013	DZARC	Metaya	Metaya	79.46	47.66	1.11816	188	0.93	187	31.8	192	0.6	183		G217	Amhara	DW114	222619	70.07	45.23	0.53	188	56.3	188
G228	Amhara	DW155	226807	99.24	59.32	1.1239	189	0.93	192	39.92	239	0.6	191		G154	Amhara	DW111	222600	73.44	43.15	0.53	189	56.29	189
G068	Amhara	DW052	214518	78.33	46.79	1.12502	190	0.93	188	31.54	187	0.6	184		G106	Oromia	DW085	222408	84.73	36.83	0.53	190	55.86	190
G157	Oromia	DW204	231547	84.2	50.22	1.12755	191	0.93	190	33.98	207	0.6	187		G130	Oromia	DW041	214352	87.92	35.41	0.52	191	55.8	191
G165	Amhara	DW137-1	226312-1	87.23	52.02	1.12778	192	0.93	191	35.21	216	0.6	188		G009	DZARC	Top-66	Top-66	67.35	46.14	0.52	192	55.75	192
G266	CIM	C006	547919	94.07	56.07	1.12865	193	0.93	193	38	227	0.6	192		G082	Amhara	DW212	231588	73.81	42.03	0.52	193	55.7	193
G278	CIM	C018	527306	83.34	49.62	1.13047	194	0.93	194	33.72	205	0.6	193		G053	Amhara	DW203	231541	62.77	49.34	0.52	194	55.65	194
G088	Oromia	DW087	222415	75.14	44.55	1.13745	195	0.92	195	30.59	180	0.59	197		G146	Amhara	DW112-1	222608-1	73.34	41.9	0.52	195	55.43	195
G214	Amhara	DW100	222503	73.98	43.8	1.1398	196	0.92	197	30.18	174	0.59	200		G193	Oromia	DW012	204349	67.79	45.29	0.52	196	55.41	196
G220	Amhara	DW129	226093	61.42	36.3	1.14271	197	0.92	198	25.12	128	0.59	201		G167	Oromia	DW143	226351	61.8	49.56	0.52	197	55.34	197
G226	Oromia	DW146	226356	84.63	49.98	1.14394	198	0.92	199	34.65	210	0.59	202		G094	Oromia	DW082	222387	56.05	54.38	0.51	198	55.21	198
G154	Amhara	DW111	222600	73.44	43.15	1.15237	199	0.92	196	30.29	175	0.59	198		G118	Amhara	DW004	8356	68.43	44.48	0.51	199	55.17	199
G022	Oromia	DW028	204555	93.33	54.82	1.15286	200	0.91	200	38.51	229	0.59	195		G066	Tigray	DW254	238132	63.99	47.47	0.51	200	55.11	200
G063	Amhara	DW162-1	226838-1	79.68	46.73	1.1554	201	0.91	202	32.95	200	0.59	196		G163	Amhara	DW206	222370	63.76	47.22	0.51	201	54.87	201
G185	Amhara	DW156	226808	77.5	45.4	1.15725	202	0.91	205	32.1	194	0.59	199		G158	Tigray	DW241	238117	65.03	46.21	0.51	202	54.82	202
G148	SNNP	DW176	226922	87.1	50.93	1.16026	203	0.91	204	36.17	219	0.58	209		G166	Amhara	DW213-2	231589-2	77.77	38.49	0.5	203	54.71	203
G060	Oromia	DW033	204566	114.63	66.89	1.16362	204	0.91	201	47.74	270	0.58	203		G071	Oromia	DW148	226381	69.11	42.87	0.5	204	54.43	204
G073	Amhara	DW235	236987	69.19	40.36	1.1642	205	0.91	203	28.83	156	0.58	207		G080	Oromia	DW153	226393	66.01	44.27	0.49	205	54.06	205
G208	Amhara	DW056	214571	66.17	38.56	1.16582	206	0.91	206	27.61	146	0.58	211		G171	Oromia	DW174	226903	66.84	43.28	0.49	206	53.79	206
G271	CIM	C011	548022	110.9	64.41	1.17126	207	0.9	212	46.49	266	0.58	212		G236	Oromia	DW177	216648	62.59	46.2	0.49	207	53.77	207
G202	Oromia	DW031	204563	103.44	59.95	1.1747	208	0.9	211	43.49	251	0.58	210		G172	Amhara	DW191	227008	76.4	37.69	0.48	208	53.66	208
G291	CIM	C031	547963	99.03	57.36	1.17566	209	0.9	214	41.67	244	0.58	214		G180	Oromia	DW195	227016	72.08	39.85	0.48	209	53.59	209
G072	Oromia	DW225	231613	88.13	51.04	1.17587	210	0.9	209	37.09	221	0.58	206		G150	Amhara	DW190	227007	61.01	47.04	0.48	210	53.57	210
G061	Oromia	DW034-1	204573-1	60.61	35.08	1.17688	211	0.9	207	25.53	132	0.58	204		G243	Amhara	DW207	231573	66.45	42.96	0.48	211	53.43	211
G280	CIM	C020	537883	81.57	47.16	1.17864	212	0.9	213	34.41	209	0.58	213		G239	Oromia	DW185	208746-2-2	64.06	44.48	0.48	212	53.38	212
G294	CIM	C034	547989	108.31	62.34	1.18585	213	0.9	215	45.97	265	0.58	215		G194	Oromia	DW110	222578	72.42	39.27	0.48	213	53.33	213
G074	Oromia	DW032	204564	84.66	48.71	1.18644	214	0.9	210	35.95	217	0.58	208		G132	Oromia	DW184	226963	63.99	44.4	0.48	214	53.3	214
G070	Amhara	DW124-1	222684-1	52.12	29.98	1.18686	215	0.9	208	22.14	100	0.58	205		G073	Amhara	DW235	236987	69.19	40.36	0.47	215	52.84	215
G065	Amhara	DW216	214315	100.22	57.55	1.18958	216	0.89	217	42.67	247	0.57	217		G052	Oromia	DW186-2	226971-2	79.74	34.76	0.47	216	52.65	216
G075	Amhara	DW054	214557	98.42	56.42	1.19232	217	0.89	218	42	245	0.57	218		G224	Oromia	DW142-2	208293-1	71.04	38.92	0.47	217	52.58	217
G146	Amhara	DW112-1	222608-1	73.34	41.9	1.19775	218	0.89	221	31.44	185	0.57	221		G198	Oromia	DW018	204482	66.76	41.4	0.47	218	52.57	218
G082	Amhara	DW212	231588	73.81	42.03	1.203	219	0.89	219	31.78	191	0.57	219		G156	Oromia	DW188	208180	60.67	45.46	0.46	219	52.52	219
G034	Oromia	DW069	222299	101.18	57.57	1.20425	220	0.89	216	43.61	253	0.57	216		G134	Amhara	DW051	214517	81.49	33.76	0.46	220	52.45	220
G097	Amhara	DW213-1	231589-1	56.68	32.21	1.20623	221	0.89	220	24.47	122	0.57	220		G229	Amhara	DW159	226830	64.78	42.36	0.46	221	52.38	221
G230	Amhara	DW160	226834	89.58	50.73	1.21173	222	0.88	223	38.85	231	0.57	222		G241	Oromia	DW194	203724	71.48	38.12	0.46	222	52.2	222
G186	Oromia	DW048	214497	54.87	30.91	1.22005	223	0.88	222	23.96	118	0.56	227		G254	Tigray	DW246	238122	57.03	47.54	0.46	223	52.07	223
G029	Oromia	DW035	208931	79.81	44.74	1.22773	224	0.87	225	35.07	214	0.56	224		G017	DZARC	Werer	Werer	55.41	48.13	0.45	224	51.64	224
G036	Oromia	DW027	204544	97.61	54.71	1.22797	225	0.87	226	42.9	248	0.56	225		G045	Oromia	DW092	222432	53.74	49.49	0.45	225	51.57	225
G306	CIM	C046	548667	94.47	52.88	1.23004	226	0.87	228	41.59	243	0.56	228		G042	Oromia	DW038	214307	78.83	33.46	0.44	226	51.36	226
G081	Oromia	DW167	226881	100.99	56.52	1.23031	227	0.87	227	44.47	258	0.56	226		G207	Amhara	DW055	7208	64.25	40.77	0.44	227	51.18	227
G018	Amhara	DW160-1	226834-1	81.52	45.45	1.23625	228	0.87	224	36.07	218	0.56	223		G027	DZARC	Quamy	Quami	62.92	41.23	0.44	228	50.93	228
G161	SNNP	DW138	226327	101.59	56.23	1.24752	229	0.86	229	45.36	262	0.55	229		G179	SNNP	DW141	8175	60.94	42.52	0.44	229	50.9	229
G180	Oromia	DW195	227016	72.08	39.85	1.24931	230	0.86	230	32.23	196	0.55	230		G100	Amhara	DW050	222735	61.57	41.55	0.43	230	50.58	230
G224	Oromia	DW142-2	208293-1	71.04	38.92	1.26327	231	0.85	232	32.12	195	0.55	232		G208	Amhara	DW056	214571	66.17	38.56	0.43	231	50.51	231
G216	Amhara	DW102	222514	87.39	47.81	1.26543	232	0.85	231	39.58	238	0.55	231		G182	Oromia	DW014	20666-1	61.77	41.21	0.43	232	50.45	232
G245	Amhara	DW210	231586	95.05	51.93	1.26751	233	0.85	233	43.12	249	0.55	233		G231	Oromia	DW086	222413	60.86	41.43	0.42	233	50.21	233
G246	Amhara	DW214-1	214537-1	64.57	35.1	1.27519	234	0.85	234	29.47	162	0.54	236		G197	Oromia	DW013	204392	73.28	34.17	0.42	234	50.04	234
G260	Tigray	DW259	238138	95.45	51.88	1.27537	235	0.85	235	43.57	252	0.54	238		G102	Tigray	DW256	238134	58.24	42.52	0.42	235	49.76	235
G247	Amhara	DW217	231594	85.74	46.52	1.27805	236	0.84	238	39.22	235	0.54	237		G213	DZARC	DZ007	DZARC	59.5	40.95	0.41	236	49.36	236
G194	Oromia	DW110	222578	72.42	39.27	1.27894	237	0.84	237	33.15	201	0.54	235		G190	Amhara	DW045	208332-2	62.41	38.98	0.41	237	49.32	237
G188	Amhara	DW163	226840	64.65	34.86	1.28744	238	0.84	236	29.79	167	0.54	234		G192	Oromia	DW016	204417	84.36	28.31	0.4	238	48.87	238
G241	Oromia	DW194	203724	71.48	38.12	1.30397	239	0.83	240	33.36	203	0.53	241		G035	DZARC	Ude	Ude	55.37	42.64	0.4	239	48.59	239
G110	Amhara	DW175	226914	64.21	34.15	1.30801	240	0.83	239	30.06	170	0.53	239		G195	Oromia	DW186-1	226971-1	73.12	32.1	0.39	240	48.45	240
G112	Amhara	DW220	231599	93.69	49.3	1.32378	241	0.82	241	44.39	257	0.53	240		G199	Oromia	DW019	204483	70.61	32.68	0.39	241	48.04	241
G259	Tigray	DW258	5739-1	82.16	43.19	1.32524	242	0.82	242	38.97	233	0.53	242		G246	Amhara	DW214-1	214537-1	64.57	35.1	0.38	242	47.61	242
G115	Oromia	DW097-1	222462-1	106.3	55.45	1.33654	243	0.81	244	50.85	274	0.52	244		G077	Oromia	DW020	204484	51.22	44.06	0.38	243	47.51	243
G096	Amhara	DW161	226837	108.43	56.31	1.34301	244	0.81	243	52.12	275	0.52	243		G188	Amhara	DW163	226840	64.65	34.86	0.38	244	47.47	244
G123	Oromia	DW106	222554	59.31	30.58	1.35342	245	0.8	246	28.73	153	0.52	245		G189	Amhara	DW117	222632	59.35	37.74	0.38	245	47.33	245
G119	Amhara	DW011	203996	61	31.22	1.36402	246	0.8	245	29.78	165	0.51	247		G220	Amhara	DW129	226093	61.42	36.3	0.38	246	47.22	246
G285	CIM	C025	538123	79.26	40.36	1.37126	247	0.79	248	38.9	232	0.51	248		G124	Oromia	DW009	15359	73.89	30.1	0.37	247	47.16	247
G050	Oromia	DW068	222298	83.86	42.61	1.37434	248	0.79	247	41.25	241	0.51	246		G087	Amhara	DW074	208271	59.18	37.3	0.37	248	46.98	248
G221	Tigray	DW133	226245	88.38	44.07	1.40079	249	0.78	249	44.31	256	0.5	250		G110	Amhara	DW175	226914	64.21	34.15	0.37	249	46.83	249
G218	Amhara	DW115	222627	87.81	43.68	1.40416	250	0.77	253	44.13	255	0.5	249		G058	Oromia	DW006	15356	60.11	36.42	0.37	250	46.79	250
G166	Amhara	DW213-2	231589-2	77.77	38.49	1.41119	251	0.77	250	39.28	236	0.49	253		G125	Oromia	DW042	214353	56.75	38.58	0.37	251	46.79	251
G172	Amhara	DW191	227008	76.4	37.69	1.41565	252	0.77	251	38.71	230	0.49	254		G105	Amhara	DW219-1	231597-1	51.21	42.44	0.37	252	46.62	252
G184	Amhara	DW116	222629	83.63	41.25	1.41587	253	0.77	252	42.38	246	0.49	255		G152	Oromia	DW064	216072	66.33	32.46	0.36	253	46.4	253
G152	Oromia	DW064	216072	66.33	32.46	1.42669	254	0.76	255	33.87	206	0.49	252		G173	Oromia	DW192	227009	59.71	36.03	0.36	254	46.38	254
G215	Amhara	DW101	222508	81.36	39.81	1.42687	255	0.76	256	41.55	242	0.49	256		G046	Oromia	DW097-2	222462-2	56.41	37.92	0.36	255	46.25	255
G069	Amhara	DW073	222358	92.6	45.28	1.42777	256	0.76	254	47.32	268	0.49	251		G061	Oromia	DW034-1	204573-1	60.61	35.08	0.36	256	46.11	256
G235	Amhara	DW173	226888	103.67	50.12	1.44322	257	0.75	257	53.55	277	0.48	258		G014	Oromia	DW084	222404	44.64	47.32	0.36	257	45.96	257
G095	Amhara	DW119	222639	86.25	41.06	1.46389	258	0.74	258	45.19	261	0.48	257		G076	Oromia	DW109	222574	55.15	37.35	0.35	258	45.39	258
G162	Oromia	DW198	231499	58.86	27.79	1.47484	259	0.74	259	31.07	183	0.47	260		G138	Oromia	DW127	7148	71.62	26.84	0.32	259	43.84	259
G174	Oromia	DW197	7217	86.07	40.62	1.47539	260	0.73	261	45.45	264	0.47	261		G119	Amhara	DW011	203996	61	31.22	0.32	260	43.64	260
G197	Oromia	DW013	204392	73.28	34.17	1.49117	261	0.73	262	39.11	234	0.47	262		G183	Oromia	DW017	204470	49.86	37.9	0.32	261	43.47	261
G121	Oromia	DW098	222465	88	41	1.49225	262	0.73	260	47	267	0.47	259		G010	DZARC	DZ006	DZARC	49.22	38.11	0.32	262	43.31	262
G199	Oromia	DW019	204483	70.61	32.68	1.50087	263	0.72	263	37.93	226	0.46	265		G097	Amhara	DW213-1	231589-1	56.68	32.21	0.31	263	42.73	263
G205	Amhara	DW047	214490	57.98	26.79	1.50301	264	0.72	264	31.19	184	0.46	266		G123	Oromia	DW106	222554	59.31	30.58	0.31	264	42.59	264
G030	DZARC	Yerer	Yerer	55.14	25.24	1.51506	265	0.71	265	29.9	168	0.46	263		G140	SNNP	DW205	231569	51.04	34.62	0.3	265	42.04	265
G133	Oromia	DW026	208152	88.92	40.53	1.52048	266	0.71	266	48.39	272	0.46	264		G242	Amhara	DW200-1	231536-1	64.62	27.24	0.3	266	41.96	266
G037	Oromia	DW065	222191	106.99	48.36	1.53109	267	0.7	267	58.63	282	0.45	267		G020	DZARC	DZ005	DZARC	44.8	38.73	0.29	267	41.65	267
G083	Amhara	DW219	231597	87.22	38.73	1.55332	268	0.69	268	48.49	273	0.44	269		G186	Oromia	DW048	214497	54.87	30.91	0.29	268	41.18	268
G195	Oromia	DW186-1	226971-1	73.12	32.1	1.56742	269	0.68	271	41.02	240	0.44	270		G169	Amhara	DW105	222533	47.29	34.76	0.28	269	40.54	269
G052	Oromia	DW186-2	226971-2	79.74	34.76	1.57604	270	0.68	269	44.98	260	0.44	268		G162	Oromia	DW198	231499	58.86	27.79	0.28	270	40.44	270
G106	Oromia	DW085	222408	84.73	36.83	1.57951	271	0.68	270	47.9	271	0.43	271		G031	DZARC	DZ003	DZARC	45.42	35.56	0.27	271	40.19	271
G240	Oromia	DW189	226978	101.54	43.32	1.60199	272	0.66	274	58.22	281	0.43	272		G181	Amhara	DW113	222613	66.87	23.5	0.26	272	39.64	272
G176	Amhara	DW044	214366	98.19	41.72	1.60685	273	0.66	273	56.47	280	0.42	274		G070	Amhara	DW124-1	222684-1	52.12	29.98	0.26	273	39.53	273
G042	Oromia	DW038	214307	78.83	33.46	1.60806	274	0.66	272	45.37	263	0.42	273		G057	DZARC	DZ001	Mukiye	45.66	34.11	0.26	274	39.46	274
G242	Amhara	DW200-1	231536-1	64.62	27.24	1.61621	275	0.66	275	37.38	222	0.42	275		G205	Amhara	DW047	214490	57.98	26.79	0.26	275	39.41	275
G134	Amhara	DW051	214517	81.49	33.76	1.63649	276	0.65	276	47.73	269	0.41	279		G026	DZARC	DZ010	DZARC	49.07	31.26	0.26	276	39.17	276
G040	Oromia	DW125	222708	92.15	37.72	1.65032	277	0.64	277	54.43	278	0.41	276		G030	DZARC	Yerer	Yerer	55.14	25.24	0.23	277	37.31	277
G109	Oromia	DW144	226352	99.04	40.39	1.65456	278	0.64	278	58.65	283	0.41	277		G159	Oromia	DW008	15358	42.75	29.33	0.21	278	35.41	278
G124	Oromia	DW009	15359	73.89	30.1	1.65583	279	0.63	279	43.79	254	0.41	278		G059	Oromia	DW007	15357	38.21	31.3	0.2	279	34.58	279
G130	Oromia	DW041	214352	87.92	35.41	1.66871	280	0.63	280	52.51	276	0.4	280		G006	DZARC	DZ009	DZARC	37.87	30.8	0.2	280	34.15	280
G145	Amhara	DW061	214591	98.8	39.7	1.67131	281	0.63	281	59.1	284	0.4	281		G025	Amhara	DW260	238139	36.72	31.73	0.2	281	34.13	281
G093	Oromia	DW066	222198	98.08	36.97	1.74083	282	0.59	282	61.11	285	0.38	282		G209	DZARC	DZ002	DZARC	38.11	30.39	0.19	282	34.03	282
G138	Oromia	DW127	7148	71.62	26.84	1.74693	283	0.58	283	44.78	259	0.37	283		G005	DZARC	DZ008	DZARC	36.31	29.3	0.18	283	32.62	283
G181	Amhara	DW113	222613	66.87	23.5	1.81211	284	0.55	284	43.37	250	0.35	284		G019	DZARC	DZ004	DZARC	32.75	31.51	0.17	284	32.12	284
G192	Oromia	DW016	204417	84.36	28.31	1.85637	285	0.52	285	56.05	279	0.34	285		G211	Amhara	DW063	215276	40.98	25.06	0.17	285	32.05	285
Yns: lsmeans from field non-stress (FNS) treatment at (Holeta and Debre zeit), Ys: lsmeans from field drought stress treatment (FDS), DSI: drought susceptibility index, RDI: relative drought index, STI: stress tolerance index, GMP: geometric mean productivity, TOL: tolerance index, and YSI: yield stability index. Drought indices values and their respective ranks were indicated. Yellow formatting …
