# Supplementary material for: Association Mapping of Drought Tolerance Indices in Ethiopian Durum Wheat (Triticum turgidum ssp. durum)
Source: Front Plant Sci. 2022 May 26;13:838088. doi: 10.3389/fpls.2022.838088 (PMC9178276; doi:10.3389/fpls.2022.838088)
Supplement: Supplementary Table S2 — Marker-trait associations (MTAs) were detected at–log10p ≥ 4.0 for drought indices calculated from grain yield and traits that were significantly (p < 0.001) positively correlated with grain yield under FDS and FNS. [file Table_2.XLSX]

## Sheet: Table S2
Table S2. Marker trait associations detected at (-log10p ≥ 4.0) for drought indices of grain yield and traits that were significantly (P < 0.001) and positively correlated with grain yield under FDS and FNS conditions in Ethiopia.
SN	SNP Marker	Trait	Chr	Allele	Start Posa	LCI (bp)	HCI (bp)	LOD	MAF	PIC	Effect size	% PVE
1	Ku_c8810_903	DGF/GMP	1A	A/G	7130729	2116602	12144856	4.03153	0.275439	0.319486	0.0249775	7e-05
2	Ku_c8810_903	DGF/DSI	1A	A/G	7130729	2116602	12144856	4.03153	0.275439	0.319486	0.0249775	7e-05
3	Ku_c8810_903	DGF/RDI	1A	A/G	7130729	2116602	12144856	4.20535	0.275439	0.319486	-0.0149046	0.00246977
4	Tdurum_contig8382_300	SPS/STI	1A	T/C	26390023	21375896	31404150	4.5226	0.429825	0.370027	-0.0298701	0.00304978
5	wsnp_CAP12_c2438_1180601	SPAD/RDI	1A	T/C	37655344	32641217	42669471	4.26091	0.438596	0.371201	0.0192735	0.00147148
6	wsnp_Ku_rep_c107796_93118214	HI/GMP	1A	G/A	71040273	66026146	76054400	4.63989	0.289474	0.32675	3.20413	1.94688
7	wsnp_RFL_Contig2185_1520256	HI/GMP	1A	C/T	74209355	69195228	79223482	4.63989	0.289474	0.32675	3.20413	1.94688
8	Ra_c2895_591	GY/RDI	1A	G/T	454315618	449301491	459329745	4.31473	0.378947	0.359917	-0.0449737	0.00544862
9	Ra_c2895_591	HI/DSI	1A	G/T	454315618	449301491	459329745	6.60536	0.378947	0.359917	-1.34337	2.23514
10	BS00033469_51	SPAD/GMP	1A	G/T	464926602	459912475	469940729	5.61422	0.454386	0.372911	0.807745	1.30648
11	BS00033469_51	SPAD/STI	1A	G/T	464926602	459912475	469940729	9.84806	0.454386	0.372911	0.0632965	0.0081281
12	BobWhite_c12568_900	GY/STI	1A	C/T	483577474	478563347	488591601	4.03	0.436842	0.37	0.0362184	0.00501416
13	IAAV6234	SPAD/DSI	1A	T/C	505968264	500954137	510982391	4.48756	0.101754	0.166093	0.266593	0.170657
14	IAAV6234	SPAD/YSI	1A	T/C	505968264	500954137	510982391	4.83718	0.101754	0.166093	-0.027703	0.00184593
15	BS00022788_51	SPAD/YSI	1A	C/A	508253590	503239463	513267717	4.77571	0.422807	0.36897	-0.0220159	0.00130435
16	Tdurum_contig51167_534	GY/RDI	1A	A/G	545579418	540565291	550593545	5.17223	0.108772	0.175086	-0.0631872	0.00642443
17	Tdurum_contig51167_534	SPS/STI	1A	A/G	545579418	540565291	550593545	7.01412	0.108772	0.175086	0.0673957	0.00768214
18	Kukri_c310_1953	TKW/GMP	1A	T/C	572871043	567856916	577885170	4.23451	0.210526	0.277162	0.598993	0.859928
19	BS00035273_51	SPS/GMP	1A	C/T	579085882	574071755	584100009	6.05663	0.496491	0.374988	0.708136	1.33459
20	CAP11_c5573_163	SPAD/GMP	1A	G/A	582981061	577966934	587995188	8.58677	0.389474	0.362485	1.04646	2.14288
21	RAC875_c63624_753	SPS/RDI	1B	C/T	10778560	5764433	15792687	4.15021	0.470175	0.374109	0.0354093	0.00642327
22	RAC875_c63624_753	SPS/YSI	1B	C/T	10778560	5764433	15792687	4.15697	0.470175	0.374109	0.0256626	0.00337395
23	RAC875_c63624_753	SPS/DSI	1B	C/T	10778560	5764433	15792687	4.19959	0.470175	0.374109	-0.0928282	0.0441284
24	Tdurum_contig33207_282	HI/DSI	1B	A/G	348260183	343246056	353274310	5.50969	0.217544	0.282488	2.31169	2.40135
25	Tdurum_contig33207_282	HI/STI	1B	A/G	348260183	343246056	353274310	5.50969	0.217544	0.282488	2.31169	2.40135
26	Tdurum_contig33207_282	HI/GMP	1B	A/G	348260183	343246056	353274310	5.32353	0.217544	0.282488	1.5476	1.09071
27	Tdurum_contig25337_77	GY/RDI	1B	A/G	381117637	376103510	386131764	4.57147	0.133333	0.204405	0.054357	0.00551189
28	BobWhite_c26850_78	DGF/RDI	1B	C/A	522063544	517049417	527077671	5.54774	0.17193	0.244202	-0.029018	0.00549651
29	IAAV2619	DGF/STI	1B	G/A	632532296	627518169	637546423	7.60726	0.249123	0.304138	-0.0108848	0.000489221
30	wsnp_Ex_c1058_2020681	SPAD/STI	1B	A/G	668991372	663977245	674005499	4.56447	0.354386	0.352897	-0.0378294	0.00514481
31	Tdurum_contig10785_1669	DGF/STI	2A	A/G	12101749	7087622	17115876	4.53732	0.0842105	0.142344	0.00821762	0.000257442
32	Tdurum_contig10785_2433	GY/STI	2A	T/C	12102513	7088386	17116640	7.53	0.345614	0.35	-0.0580454	0.0145975
33	Tdurum_contig10785_2433	GY/GMP	2A	T/C	12102513	7088386	17116640	4.35806	0.345614	0.350029	-1.98565	14.5918
34	BobWhite_c2022_245	HI/DSI	2A	G/A	29222931	24208804	34237058	4.28621	0.263158	0.312613	1.07078	1.2403
35	IAAV5656	HI/RDI	2A	A/G	498802328	493788201	503816455	5.18614	0.170175	0.242548	-0.0423202	0.00136343
36	IAAV5656	HI/YSI	2A	A/G	498802328	493788201	503816455	7.34222	0.170175	0.242548	-0.0424033	0.00136878
37	IAAV5656	HI/TOL	2A	A/G	498802328	493788201	503816455	5.38905	0.170175	0.242548	-1.93651	2.77559
38	RAC875_c5742_1357	SPS/GMP	2A	T/C	523878879	518864752	528893006	4.03092	0.105263	0.170625	0.855137	1.01487
39	BS00066607_51	SPS/GMP	2A	A/G	525499400	520485273	530513527	4.03092	0.105263	0.170625	-0.855137	1.01487
40	IACX319	SPS/GMP	2A	A/G	533814335	528800208	538828462	4.03092	0.105263	0.170625	-0.855137	1.01487
41	IAAV2718	HI/TOL	2A	T/C	675832863	670818736	680846990	4.29706	0.0596491	0.10589	-2.27372	2.82669
42	Excalibur_c6660_746	HI/YSI	2A	T/C	685865821	680851694	690879948	6.93545	0.0578947	0.103136	0.0655635	0.000644572
43	Excalibur_c6660_746	HI/RDI	2A	T/C	685865821	680851694	690879948	4.4494	0.0578947	0.103136	0.0652455	0.000638336
44	Excalibur_C20335_198	SPS/STI	2A	A/G	757621502	752607375	762635629	4.26089	0.291228	0.327615	-0.0312745	0.00268159
45	Tdurum_contig42013_538	HI/DSI	2A	T/C	771226463	766212336	776240590	4.49974	0.108772	0.175086	-1.57829	1.95416
46	Excalibur_c1787_1037	SPS/GMP	2B	G/T	15643691	10629564	20657818	4.19281	0.452632	0.372746	0.450623	0.795512
47	RAC875_c4314_993	TKW/RDI	2B	T/C	49648750	44634623	54662877	4.35385	0.210526	0.277162	-0.0217134	0.00133377
48	RAC875_c4314_993	TKW/DSI	2B	T/C	49648750	44634623	54662877	4.56542	0.210526	0.277162	-0.0575284	0.00936175
49	wsnp_Ex_C2349_7841003	SPAD/YSI	2B	T/C	57179677	52165550	62193804	4.57909	0.273684	0.318534	0.0247324	0.00150459
50	wsnp_Ex_C2349_7841003	SPAD/DSI	2B	T/C	57179677	52165550	62193804	4.52591	0.273684	0.318534	-0.260678	0.166868
51	Kukri_c36879_83	TKW/TOL	2B	A/G	96408120	91393993	101422247	7.48129	0.0824561	0.139866	-1.8526	2.70723
52	RAC875_c8045_231	DGF/YSI	2B	T/C	197538224	192524097	202552351	5.93886	0.161404	0.234064	0.0152547	0.000945987
53	RFL_Contig1987_3440	DGF/STI	2B	G/A	546427607	541413480	551441734	4.10978	0.321053	0.340927	0.0048851	0.000283302
54	BS00104667_51	SPAD/STI	2B	G/A	677950622	672936495	682964749	5.27145	0.108772	0.175086	0.0551718	0.0030922
55	wsnp_Ex_c5123_9087869	HI/GMP	2B	C/T	683879232	678865105	688893359	5.47553	0.3	0.3318	1.04943	1.09865
56	wsnp_Ku_c9901_16493072	GY/GMP	2B	C/T	683881666	678867539	688895793	4.3735	0.308772	0.335757	2.68116	14.718
57	wsnp_Ex_c24135_33382521	SPS/RDI	2B	G/A	702731805	697717678	707745932	4.44495	0.27193	0.317573	0.0440409	0.00272889
58	wsnp_Ex_c24135_33382521	SPS/YSI	2B	G/A	702731805	697717678	707745932	4.39706	0.27193	0.317573	0.0317058	0.00141435
59	wsnp_Ex_c24135_33382521	SPS/DSI	2B	G/A	702731805	697717678	707745932	4.46067	0.27193	0.317573	-0.114942	0.0185849
60	BobWhite_c29596_649	TKW/GMP	2B	A/C	703333584	698319457	708347711	8.13804	0.0912281	0.152064	1.37877	2.5275
61	BobWhite_c29596_649	TKW/STI	2B	A/C	703333584	698319457	708347711	4.85409	0.0912281	0.152064	0.0461436	0.00290425
62	Ra_c5004_2032	SPAD/STI	2B	G/T	720400852	715386725	725414979	7.51732	0.266667	0.314627	0.0437202	0.0073199
63	wsnp_Ex_c10441_17078853	TKW/GMP	2B	C/A	750924664	745910537	755938791	4.05774	0.364912	0.356085	-0.766343	1.47919
64	RAC875_c7735_338	TKW/DSI	2B	C/T	770419160	765405033	775433287	6.9726	0.235088	0.294971	0.165582	0.0200423
65	RAC875_c7735_338	TKW/RDI	2B	C/T	770419160	765405033	775433287	6.61986	0.235088	0.294971	0.0610609	0.00272598
66	RAC875_c7735_338	TKW/YSI	2B	C/T	770419160	765405033	775433287	7.76879	0.235088	0.294971	0.0526363	0.00202568
67	Tdurum_contig55335_316	SPS/STI	3A	C/T	165087117	160072990	170101244	6.1417	0.361404	0.355053	-0.0294614	0.002088
68	Tdurum_contig55335_316	SPS/GMP	3A	C/T	165087117	160072990	170101244	5.9576	0.361404	0.355053	-0.544213	0.707436
69	wsnp_Ku_rep_c70479_70079622	SPAD/GMP	3A	G/A	520111517	515097390	525125644	4.10534	0.126316	0.196362	0.799344	1.23394
70	wsnp_Ku_rep_c70479_70079622	SPAD/YSI	3A	G/A	520111517	515097390	525125644	4.43817	0.126316	0.196362	0.04007	0.00313937
71	BS00039925_51	TKW/TOL	3A	G/T	534691493	529677366	539705620	6.33789	0.0701754	0.121986	1.44622	2.07918
72	wsnp_Ex_c32404_41067821	DGF/TOL	3B	C/T	76154115	71139988	81168242	4.41747	0.278947	0.32136	-2.16884	4.962
73	BS00108055_51	SPAD/GMP	3B	T/G	517360060	512345933	522374187	4.44838	0.0964912	0.15916	0.742567	1.42326
74	wsnp_Ex_c5418_9575513	DGF/YSI	3B	T/C	588723822	583709695	593737949	4.29462	0.308772	0.335757	-0.00991511	0.00148013
75	Ex_c4757_695	DGF/RDI	3B	A/G	659747529	654733402	664761656	4.19131	0.0807018	0.13737	0.0291344	0.00260972
76	Ex_c4757_695	DGF/DSI	3B	A/G	659747529	654733402	664761656	5.30996	0.0807018	0.13737	-0.0621902	0.0001614
77	RFL_Contig2569_2187	GY/GMP	3B	G/A	752249328	747235201	757263455	4.35	0.366667	0.35659	1.86093	10.0654
78	wsnp_JD_c4413_5541607	GY/STI	3B	G/T	752482037	747467910	757496164	4.35	0.389474	0.36	0.0425307	0.00610313
79	wsnp_JD_c4413_5541607	SPS/STI	3B	G/T	752482037	747467910	757496164	6.25065	0.389474	0.362485	0.0347747	0.00124121
80	BS00041837_51	DGF/STI	3B	G/A	758987014	753972887	764001141	5.21541	0.117544	0.185936	0.00826093	0.000268349
81	IAAV1775	DGF/TOL	4A	A/T	590188609	585174482	595202736	6.71791	0.259649	0.310557	1.98624	5.28341
82	Excalibur_c25699_113	TKW/YSI	4A	T/C	617089540	612075413	622103667	4.60986	0.0736842	0.127192	-0.0361702	0.000818964
83	Excalibur_c25699_113	TKW/RDI	4A	T/C	617089540	612075413	622103667	5.70155	0.0736842	0.127192	-0.0515825	0.00166558
84	Excalibur_c25699_113	TKW/DSI	4A	T/C	617089540	612075413	622103667	4.77148	0.0736842	0.127192	-0.121427	0.00922902
85	RAC875_c6911_391	HI/STI	4A	A/G	626040049	621025922	631054176	5.86051	0.154386	0.227015	0.0464593	0.00198066
86	BS00084042_51	GY/RDI	4A	C/T	709491543	704477416	714505670	5.83073	0.203509	0.271638	-0.0545155	0.00878286
87	RFL_Contig6086_1186	SPAD/GMP	4A	C/T	716843776	711829649	721857903	5.04826	0.203509	0.271638	-0.712624	2.00829
88	Kukri_c37227_579	TKW/YSI	4A	G/A	727957603	722943476	732971730	4.73507	0.419298	0.368402	-0.016819	0.000846931
89	Kukri_c37227_579	TKW/RDI	4A	G/A	727957603	722943476	732971730	4.54439	0.419298	0.368402	-0.0201838	0.0012197
90	Kukri_c37227_579	TKW/DSI	4A	G/A	727957603	722943476	732971730	4.94674	0.419298	0.368402	-0.055547	0.00923705
91	Kukri_c22602_704	GY/GMP	4A	A/G	733371835	728357708	738385962	5.784	0.0526316	0.0947507	5.22178	26.6065
92	Tdurum_contig31218_279	HI/GMP	4A	A/G	733401590	728387463	738415717	5.76208	0.208772	0.275799	-0.877639	0.839813
93	RAC875_rep_c107984_187	TKW/STI	4A	T/C	735878452	730864325	740892579	4.87171	0.115789	0.1838	-0.0473939	0.00379127
94	RAC875_rep_c107984_187	TKW/GMP	4A	T/C	735878452	730864325	740892579	4.67299	0.115789	0.1838	-1.00289	1.66937
95	tplb0050b23_546	HI/TOL	4B	T/C	4927519	-86608	9941646	9.12347	0.242105	0.299643	4.51582	8.19652
96	tplb0050b23_546	HI/RDI	4B	T/C	4927519	-86608	9941646	7.46553	0.242105	0.299643	0.0974663	0.00415899
97	tplb0050b23_546	HI/YSI	4B	T/C	4927519	-86608	9941646	6.83625	0.242105	0.299643	0.0739943	0.00239709
98	Tdurum_contig62310_490	TKW/GMP	4B	A/G	106799903	101785776	111814030	4.90278	0.163158	0.23579	0.976592	1.20981
99	RAC875_c35152_372	SPAD/GMP	4B	A/G	162680923	157666796	167695050	5.45222	0.25614	0.30846	1.64089	1.45458
100	Excalibur_c7964_1290	GY/STI	4B	G/A	485705797	480691670	490719924	5.87	0.424561	0.37	0.0476895	0.00868806
101	Excalibur_c7964_1290	HI/DSI	4B	G/A	485705797	480691670	490719924	5.77085	0.424561	0.369244	1.11555	2.26663
102	Excalibur_c7964_1290	HI/GMP	4B	G/A	485705797	480691670	490719924	5.62576	0.424561	0.369244	0.826356	1.25661
103	Excalibur_c7964_1290	HI/STI	4B	G/A	485705797	480691670	490719924	5.872	0.424561	0.369244	0.0476895	0.00868806
104	Tdurum_contig54564_1507	DGF/TOL	4B	A/G	492173352	487159225	497187479	6.84261	0.101754	0.166093	1.25639	5.16295
105	Tdurum_contig54564_1507	DGF/YSI	4B	A/G	492173352	487159225	497187479	9.05343	0.101754	0.166093	0.0309764	0.00330916
106	Tdurum_contig54564_1507	DGF/GMP	4B	A/G	492173352	487159225	497187479	6.03937	0.101754	0.166093	-0.065304	0.000219254
107	Tdurum_contig54564_1507	DGF/DSI	4B	A/G	492173352	487159225	497187479	6.03937	0.101754	0.166093	-0.065304	0.000219254
108	Tdurum_contig92997_676	DGF/RDI	4B	G/A	492236533	487222406	497250660	5.43239	0.101754	0.166093	-0.0343591	0.00407132
109	Ex_c25467_851	TKW/DSI	4B	C/T	592406255	587392128	597420382	4.0084	0.254386	0.307395	-0.0544592	0.00637179
110	BS00037020_51	SPAD/GMP	4B	G/T	599279630	594265503	604293757	4.49815	0.224561	0.287622	0.591532	0.901613
111	Excalibur_c39876_403	TKW/DSI	4B	C/T	654818945	649804818	659833072	7.87737	0.0649123	0.114029	0.163476	0.0102308
112	Excalibur_c39876_403	TKW/RDI	4B	C/T	654818945	649804818	659833072	7.40686	0.0649123	0.114029	0.0663716	0.00168658
113	Excalibur_c39876_403	TKW/YSI	4B	C/T	654818945	649804818	659833072	9.68378	0.0649123	0.114029	0.0617193	0.00145842
114	IAAV7394	SPAD/STI	4B	G/A	662483089	657468962	667497216	5.17327	0.419298	0.368402	-0.0444134	0.00575943
115	Ku_c2885_1189	SPS/STI	4B	A/G	674166079	669151952	679180206	4.02956	0.0561404	0.100362	-0.0633334	0.00561942
116	GENE-3606_315	GY/STI	5A	C/A	81504827	76490700	86518954	4.2	0.438596	0.37	-0.048696	0.00513489
117	Ku_C2397_2156	HI/GMP	5A	A/G	101409750	96395623	106423877	4.81916	0.338596	0.347592	-0.97489	0.813319
118	Tdurum_contig76578_537	GY/STI	5A	A/G	110830599	105816472	115844726	7.28	0.175439	0.25	0.10636	0.0148877
119	Tdurum_contig76578_537	SPAD/GMP	5A	A/G	110830599	105816472	115844726	4.56124	0.175439	0.247467	1.14175	2.03551
120	Tdurum_contig76578_537	SPS/GMP	5A	A/G	110830599	105816472	115844726	7.99758	0.175439	0.247467	1.26374	6.8691
121	Tdurum_contig76578_537	HI/GMP	5A	A/G	110830599	105816472	115844726	6.89494	0.175439	0.247467	2.11655	2.73977
122	Tdurum_contig76578_537	HI/STI	5A	A/G	110830599	105816472	115844726	8.21184	0.175439	0.247467	0.0766745	0.00369663
123	Kukri_rep_c116526_98	GY/GMP	5A	C/T	112213041	107198914	117227168	6.13319	0.324561	0.342327	-3.32705	17.0013
124	BobWhite_rep_c63943_76	SPS/STI	5A	G/T	510385096	505370969	515399223	4.3467	0.0614035	0.108623	-0.0861511	0.0200348
125	BS00065292_51	TKW/TOL	5A	A/G	518584476	513570349	523598603	6.17927	0.298246	0.330981	1.81401	1.8367
126	RFL_Contig3629_1465	SPAD/RDI	5A	T/C	639311345	634297218	644325472	4.41697	0.307018	0.334984	0.0411034	0.00159533
127	IAAV2346	GY/GMP	5B	G/A	17863862	12849735	22877989	4.90776	0.175439	0.247467	2.70101	21.1622
128	IAAV2346	GY/STI	5B	G/A	17863862	12849735	22877989	5.39	0.175439	0.25	0.0582498	0.0124827
129	Excalibur_c58520_78	SPS/GMP	5B	A/G	26805948	21791821	31820075	4.45017	0.37193	0.35806	-0.50127	0.821334
130	BS00064578_51	TKW/TOL	5B	T/G	438028156	433014029	443042283	5.30141	0.407018	0.366205	0.717032	2.07214
131	RAC875_C22281_475	DGF/YSI	5B	T/C	545984975	540970848	550999102	4.0778	0.114035	0.181648	-0.0148664	0.000869961
132	RAC875_C22281_475	DGF/TOL	5B	T/C	545984975	540970848	550999102	4.38529	0.114035	0.181648	-0.745848	2.14282
133	Tdurum_contig68296_670	DGF/RDI	5B	G/A	635337156	630323029	640351283	4.37588	0.0526316	0.0947507	-0.0283025	0.00198439
134	RAC875_c13394_924	HI/DSI	6A	A/G	3084526	-1929601	8098653	4.69008	0.484211	0.374751	-0.910678	1.4319
135	GENE-4052_338	TKW/STI	6A	G/A	525722832	520708705	530736959	5.45212	0.150877	0.223401	-0.0438453	0.003893
136	GENE-4052_338	TKW/GMP	6A	G/A	525722832	520708705	530736959	5.29556	0.150877	0.223401	-0.972036	1.87753
137	RAC875_rep_c113731_95	SPS/GMP	6A	T/C	567911737	562897610	572925864	4.10881	0.240351	0.298492	0.564163	1.18857
138	Tdurum_contig61383_627	DGF/YSI	6B	C/T	36557072	31542945	41571199	4.28752	0.142105	0.214098	-0.0123001	0.00101252
139	Tdurum_contig61383_627	DGF/RDI	6B	C/T	36557072	31542945	41571199	5.04409	0.142105	0.214098	-0.0217405	0.0031631
140	Tdurum_contig61383_627	DGF/TOL	6B	C/T	36557072	31542945	41571199	6.22083	0.142105	0.214098	-0.845904	4.56998
141	RFL_Contig5844_291	SPAD/STI	6B	G/T	141032169	136018042	146046296	4.23199	0.22807	0.290118	-0.0331283	0.00368537
142	RFL_Contig6050_941	DGF/YSI	6B	C/A	490377946	485363819	495392073	7.79184	0.278947	0.32136	-0.0992092	0.00113277
143	RFL_Contig6050_941	DGF/RDI	6B	C/A	490377946	485363819	495392073	4.38131	0.278947	0.32136	-0.111173	0.00142243
144	wsnp_Ex_c3940_7144946	GY/GMP	6B	A/G	508076861	503062734	513090988	5.64528	0.322807	0.341631	5.20452	21.9058
145	Excalibur_rep_c70364_129	HI/DSI	6B	T/C	539467780	534453653	544481907	5.24753	0.347368	0.350618	1.77181	2.19926
146	wsnp_BE496986B_Ta_2_2	TKW/DSI	6B	G/A	568038975	563024848	573053102	5.04956	0.0894737	0.149662	0.0773002	0.00961391
147	wsnp_BE496986B_Ta_2_2	TKW/RDI	6B	G/A	568038975	563024848	573053102	4.28612	0.0894737	0.149662	0.0269726	0.00117063
148	wsnp_BE496986B_Ta_2_2	TKW/YSI	6B	G/A	568038975	563024848	573053102	5.43539	0.0894737	0.149662	0.0264573	0.00112633
149	BS00064885_51	HI/TOL	6B	A/G	623193581	618179454	628207708	6.6872	0.133333	0.204405	2.04455	4.32261
150	BS00064885_51	HI/RDI	6B	A/G	623193581	618179454	628207708	6.35138	0.133333	0.204405	0.0520307	0.00292582
151	BS00064885_51	HI/YSI	6B	A/G	623193581	618179454	628207708	6.85538	0.133333	0.204405	0.0447663	0.00216588
152	BS00011479_51	SPAD/GMP	6B	C/T	638909369	633895242	643923496	4.36193	0.112281	0.179478	0.737831	1.24787
153	Kukri_c338_109	SPAD/STI	6B	G/A	684525167	679511040	689539294	6.77006	0.457895	0.373221	-0.046244	0.0073556
154	Kukri_c338_109	SPAD/GMP	6B	G/A	684525167	679511040	689539294	5.6269	0.457895	0.373221	-0.681278	1.57148
155	BS00064478_51	GY/STI	6B	C/T	688744513	683730386	693758640	4.51	0.157895	0.23	-0.060871	0.00670852
156	Ku_c20100_1746	SPAD/GMP	7A	T/C	172269	-4841858	5186396	4.28	0.115789	0.1838	0.881046	1.06736
157	RAC875_c25517_1067	HI/RDI	7A	T/C	6148026	1133899	11162153	4.51557	0.357895	0.353991	-0.0384172	0.00168068
158	Excalibur_c24593_1217	GY/RDI	7A	C/T	7721495	2707368	12735622	6.4127	0.370175	0.357577	-0.0619667	0.0101063
159	Tdurum_contig99143_205	DGF/TOL	7A	A/G	82560391	77546264	87574518	6.26199	0.485965	0.374803	0.637936	3.66041
160	BS00046977_51	TKW/DSI	7A	T/C	86330759	81316632	91344886	6.24612	0.0736842	0.127192	0.0902608	0.0117561
161	BS00046977_51	TKW/RDI	7A	T/C	86330759	81316632	91344886	6.59191	0.0736842	0.127192	0.0360313	0.00187357
162	BS00046977_51	TKW/YSI	7A	T/C	86330759	81316632	91344886	5.37891	0.0736842	0.127192	0.0255161	0.000939599
163	Excalibur_c10563_523	HI/YSI	7A	A/G	229915391	224901264	234929518	4.26201	0.310526	0.336522	-0.00895302	9.23627e-05
164	Ku_c3251_1103	HI/GMP	7A	T/G	345776283	340762156	350790410	6.98301	0.182456	0.253831	1.75265	1.67273
165	Ku_c3251_1103	HI/STI	7A	T/G	345776283	340762156	350790410	10.3653	0.182456	0.253831	0.0755208	0.00315852
166	RAC875_rep_c73101_932	SPS/GMP	7A	T/C	373453584	368439457	378467711	6.65722	0.189474	0.259977	1.03378	0.941195
167	RAC875_rep_c73101_932	SPS/STI	7A	T/C	373453584	368439457	378467711	8.90301	0.189474	0.259977	0.0787964	0.00551978
168	JD_c1201_631	HI/DSI	7A	T/G	663956092	658941965	668970219	4.80656	0.077193	0.13232	-1.82474	2.20358
169	Excalibur_c39817_332	TKW/YSI	7A	A/G	685724800	680710673	690738927	4.01282	0.422807	0.36897	-0.0181459	0.000546175
170	Excalibur_c39817_332	TKW/RDI	7A	A/G	685724800	680710673	690738927	4.68579	0.422807	0.36897	-0.0280217	0.00130244
171	BS00098482_51	HI/GMP	7A	T/C	692749406	687735279	697763533	4.30784	0.27193	0.317573	-1.41147	1.48931
172	BobWhite_C21378_234	GY/GMP	7A	C/T	693389984	688375857	698404111	5.86367	0.0877193	0.147241	-4.79842	13.5933
173	wsnp_Ex_c916_1767286	TKW/STI	7A	T/C	707961406	702947279	712975533	4.27005	0.154386	0.227015	-0.0326883	0.00226826
174	wsnp_Ex_c5839_10246915	GY/GMP	7A	C/T	709145347	704131220	714159474	4.91805	0.191228	0.26148	-2.90091	16.0118
175	BobWhite_c25527_313	SPS/STI	7A	A/G	709195412	704181285	714209539	4.3131	0.133333	0.204405	-0.048307	0.00411831
176	Excalibur_c50044_749	HI/GMP	7B	A/G	5953677	939550	10967804	5.7134	0.14386	0.215989	1.50851	1.76992
177	Excalibur_c50044_749	HI/STI	7B	A/G	5953677	939550	10967804	6.04762	0.14386	0.215989	0.0510145	0.00206058
178	GENE-4862_1104	HI/YSI	7B	C/T	60072237	55058110	65086364	4.48972	0.0561404	0.100362	-0.0536439	0.000941415
179	GENE-4862_1104	HI/RDI	7B	C/T	60072237	55058110	65086364	4.22298	0.0561404	0.100362	-0.064232	0.00134972
180	Kukri_c11890_709	GY/RDI	7B	A/G	63743279	58729152	68757406	4.80818	0.203509	0.271638	-0.0467608	0.0090565
181	RAC875_C2108_2179	DGF/STI	7B	G/T	87919170	82905043	92933297	5.85871	0.303509	0.33341	0.0171903	0.000398996
182	wsnp_BF200891B_Ta_2_1	HI/STI	7B	T/C	97175925	92161798	102190052	4.14692	0.0631579	0.111336	-0.052638	0.00054875
183	Tdurum_contig4658_346	GY/GMP	7B	C/T	663797774	658783647	668811901	5.94863	0.342105	0.348826	2.60795	22.213
184	BobWhite_c2892_211	TKW/TOL	7B	C/T	700021350	695007223	705035477	5.13862	0.117544	0.185936	1.17326	2.23099
Chr: chromosome, GY: grain yield, DGF: days to grain filling, SPAD, SPS: seed per spike, HI: harvest index and TKW: thousand kernel weight. % PVE: percentage of phenotypic variance explained. DSI: drought susceptibility index, RDI: relative drought index, STI: stress tolerance index, GMP: geometric mean productivity, TOL: tolerance index and YSI: yield stability index. aPhysical position of QTL .…
