# Supplementary material for: Association Mapping of Drought Tolerance Indices in Ethiopian Durum Wheat (Triticum turgidum ssp. durum)
Source: Front Plant Sci. 2022 May 26;13:838088. doi: 10.3389/fpls.2022.838088 (PMC9178276; doi:10.3389/fpls.2022.838088)
Supplement: Supplementary Table S3 — Significant (–log10p ≥ 4.0) MTAs grouped into QTLs for drought indices calculated from grain yield (GY) and traits that were significantly (p < 0.001) andpositively correlated with grain yield under FDS and FNS. The chromosome interval of the hotspots is indicated by a red rectangle. [file Table_3.XLSX]

## Sheet: Table S3
Table S3. Number of QTLs clustered from MTAs detected at (-log10p ≥ 4.0) for drought indices calculated from grain yield and trait that were significantly (p < 0.001) and with a positive correlation with grain yield under FDS and FNS. The chromosomes interval ofthe hotspots are indicated by red rectangle.
SN	QTL	Trait Associated	Clustered trait(s)	SNP marker	Chr	Position (bp)	LCI (bp)	HCI (bp)	% PVE	Reported QTL	QTL Position
41	1	DGF/RDI	DGF/GMP, DGF/DSI	Ku_c8810_903	1A	7130729	2116602	12144856	0.00246977
56	2	SPS/STI		Tdurum_contig8382_300	1A	26390023	21375896	31404150	0.00304978
42	3	SPAD/RDI		wsnp_CAP12_c2438_1180601	1A	37655344	32641217	42669471	0.00147148
14	4	HI/GMP		wsnp_RFL_Contig2185_1520256	1A	71040273	66026146	76054400	1.94688
1	5	HI/DSI	GY/RDI	Ra_c2895_591	1A	454315618	449301491	459329745	2.23514
55	6	SPAD/STI	SPAD/GMP	BS00033469_51	1A	464926602	459912475	469940729	1.30648
54	7	GY/STI		BobWhite_c12568_900	1A	483577474	478563347	488591601	0.00501416	Qaseem et al., 2019	60.25, 80.13, 51.07, 60.25, 61.41, 60.25, 61.89, and 69.53 cM
93	8	SPAD/YSI	SPAD/DSI	BS00022788_51	1A	508253590	503239463	513267717	0.00130435
57	9	SPS/STI	GY/RDI	Tdurum_contig51167_534	1A	545579418	540565291	550593545	0.00768214
16	10	TKW/GMP		Kukri_c310_1953	1A	572871043	567856916	577885170	0.859928
15	11	SPAD/GMP	SPS/GMP	CAP11_c5573_163	1A	582981061	577966934	587995188	2.14288
2	12	SPS/DSI	SPS/YSI, SPS/RDI	RAC875_c63624_753	1B	10778560	5764433	15792687	0.0441284
17	13	HI/GMP	HI/STI, HI/DSI	Tdurum_contig33207_282	1B	348260183	343246056	353274310	1.09071
44	14	GY/RDI		Tdurum_contig25337_77	1B	381117637	376103510	386131764	0.00551189
43	15	DGF/RDI		BobWhite_c26850_78	1B	522063544	517049417	527077671	0.00549651
58	16	DGF/STI		IAAV2619	1B	632532296	627518169	637546423	0.000489221	Dashti et al., 2007
59	17	SPAD/STI		wsnp_Ex_c1058_2020681	1B	668991372	663977245	674005499	0.00514481	Dashti et al., 2007
18	18	GY/GMP	GY/STI, DGF/STI	Tdurum_contig10785_2433	2A	12102513	7088386	17116640	14.5918
3	19	HI/DSI		BobWhite_c2022_245	2A	29222931	24208804	34237058	1.2403
82	20	HI/TOL	HI/YSI, HI/RDI	IAAV5656	2A	498802328	493788201	503816455	2.77559
19	21	SPS/GMP	SPS/GMP	BS00066607_51	2A	525499400	520485273	530513527	1.01487
20	22	SPS/GMP		IACX319	2A	533814335	528800208	538828462	1.01487
83	23	HI/TOL		IAAV2718	2A	675832863	670818736	680846990	2.82669
45	24	HI/RDI	HI/YSI	Excalibur_c6660_746	2A	685865821	680851694	690879948	0.000638336
60	25	SPS/STI		Excalibur_C20335_198	2A	757621502	752607375	762635629	0.00268159	Ballesta et al., 2018
4	26	HI/DSI		Tdurum_contig42013_538	2A	771226463	766212336	776240590	1.95416
22	27	SPS/GMP		Excalibur_c1787_1037	2B	15643691	10629564	20657818	0.795512
6	28	TKW/DSI	TKW/RDI	RAC875_c4314_993	2B	49648750	44634623	54662877	0.00936175	Sukumaran et al. 2018	75, 87 cM
5	29	SPAD/DSI		wsnp_Ex_C2349_7841003	2B	57179677	52165550	62193804	0.166868
84	30	TKW/TOL		Kukri_c36879_83	2B	96408120	91393993	101422247	2.70723	Ballesta et al., 2018, Sukumaran et al. 2018	12, 18, 22, 76–85 cM
94	31	DGF/YSI		RAC875_c8045_231	2B	197538224	192524097	202552351	0.000945987
61	32	DGF/STI		RFL_Contig1987_3440	2B	546427607	541413480	551441734	0.000283302
62	33	SPAD/STI		BS00104667_51	2B	677950622	672936495	682964749	0.0030922
21	34	GY/GMP	HI/GMP	wsnp_Ku_c9901_16493072	2B	683881666	678867539	688895793	14.718
64	35	TKW/STI	TKW/GMP, SPS/DSI, SPS/YSI, SPS/RDI	BobWhite_c29596_649	2B	703333584	698319457	708347711	0.00290425	Ballesta et al., 2018
63	36	SPAD/STI		Ra_c5004_2032	2B	720400852	715386725	725414979	0.0073199
23	37	TKW/GMP		wsnp_Ex_c10441_17078853	2B	750924664	745910537	755938791	1.47919
24	38	SPS/GMP	SPS/STI, TKW/YSI, TKW/RDI, TKW/DSI	Tdurum_contig55335_316	3A	165087117	160072990	170101244	0.707436
95	39	SPAD/YSI	SPAD/GMP	wsnp_Ku_rep_c70479_70079622	3A	520111517	515097390	525125644	0.00313937
85	40	TKW/TOL		BS00039925_51	3A	534691493	529677366	539705620	2.07918	Sukumaran et al. 2018	4, 40, 48, 66 cM
25	41	SPAD/GMP		BS00108055_51	3B	517360060	512345933	522374187	1.42326	Dashti et al., 2007
96	42	DGF/YSI		wsnp_Ex_c5418_9575513	3B	588723822	583709695	593737949	0.00148013
7	43	DGF/DSI	DGF/RDI	Ex_c4757_695	3B	659747529	654733402	664761656	0.0001614
66	44	SPS/STI	GY/STI, GY/GMP	wsnp_JD_c4413_5541607	3B	752482037	747467910	757496164	0.00124121
65	45	DGF/STI		BS00041837_51	3B	758987014	753972887	764001141	0.000268349
86	46	DGF/TOL		IAAV1775	4A	590188609	585174482	595202736	5.28341
8	47	TKW/DSI	TKW/RDI, TKW/YSI	Excalibur_c25699_113	4A	617089540	612075413	622103667	0.00922902	Edae et al. 2014, Sukumaran et al. 2018	96 cM
67	48	HI/STI		RAC875_c6911_391	4A	626040049	621025922	631054176	0.00198066	Arif et al., 2020	44.51, 100.81 cM
46	49	GY/RDI		BS00084042_51	4A	709491543	704477416	714505670	0.00878286	Arif et al., 2020	64.31 cM
26	50	SPAD/GMP		RFL_Contig6086_1186	4A	716843776	711829649	721857903	2.00829
9	51	TKW/DSI	TKW/RDI, TKW/YSI	Kukri_c37227_579	4A	727957603	722943476	732971730	0.00923705	Edae et al. 2014, Sukumaran et al. 2018	96 cM
97	52	HI/YSI	HI/RDI, HI/TOL,TKW/GMP, TKW/STI, HI/GMP, GY/GMP	tplb0050b23_546	4B	4927519	4927519	9941646	0.00239709
29	53	TKW/GMP		Tdurum_contig62310_490	4B	106799903	101785776	111814030	1.20981
27	54	SPAD/GMP		RAC875_c35152_372	4B	162680923	157666796	167695050	1.45458
68	55	HI/STI	HI/GMP, HI/DSI, GY/STI	Excalibur_c7964_1290	4B	485705797	480691670	490719924	0.00868806
47	56	DGF/RDI	DGF/DSI, DGF/GMP, DGF/YSI, DGF/TOL	Tdurum_contig92997_676	4B	492236533	487222406	497250660	0.00407132	Ballesta et al., 2018
10	57	TKW/DSI		Ex_c25467_851	4B	592406255	587392128	597420382	0.00637179	Dashti et al. 2007; Ballesta et al., 2018
28	58	SPAD/GMP		BS00037020_51	4B	599279630	594265503	604293757	0.901613
98	59	TKW/YSI	TKW/RDI, TKW/DSI	Excalibur_c39876_403	4B	654818945	649804818	659833072	0.00145842	Ballesta et al., 2018
69	60	SPAD/STI		IAAV7394	4B	662483089	657468962	667497216	0.00575943
70	61	SPS/STI		Ku_c2885_1189	4B	674166079	669151952	679180206	0.00561942
71	62	GY/STI		GENE-3606_315	5A	81504827	76490700	86518954	0.00513489	Sukumaran et al. 2018, Qaseem et al., 2019	150 cM, 87.78 cM
31	63	HI/GMP		Ku_C2397_2156	5A	101409750	96395623	106423877	0.813319
30	64	GY/GMP	HI/STI, HI/GMP, SPS/GMP, SPAD/GMP, GY/STI	Kukri_rep_c116526_98	5A	112213041	107198914	117227168	17.0013
72	65	SPS/STI		BobWhite_rep_c63943_76	5A	510385096	505370969	515399223	0.0200348
87	66	TKW/TOL		BS00065292_51	5A	518584476	513570349	523598603	1.8367	Ballesta et al., 2018, Sukumaran et al. 2018, Arif et al., 2020	77, 81, 143 cM, 165.81, 179.81 cM
48	67	SPAD/RDI		RFL_Contig3629_1465	5A	639311345	634297218	644325472	0.00159533
73	68	GY/STI	GY/GMP	IAAV2346	5B	17863862	12849735	22877989	0.0124827	Ballesta et al., 2018, Sukumaran et al. 2018	19, 101 cM
32	69	SPS/GMP		Excalibur_c58520_78	5B	26805948	21791821	31820075	0.821334
89	70	TKW/TOL		BS00064578_51	5B	438028156	433014029	443042283	2.07214	Dashti et al., 2007; Sukumaran et al., 2018	32, 48 cM
88	71	DGF/TOL	DGF/YSI	RAC875_C22281_475	5B	545984975	540970848	550999102	2.14282	Dashti et al., 2007
49	72	DGF/RDI		Tdurum_contig68296_670	5B	635337156	630323029	640351283	0.00198439	Arif et al., 2020	232.71 cM
11	73	HI/DSI		RAC875_c13394_924	6A	3084526	3084526	8098653	1.4319
34	74	TKW/GMP	TKW/STI	GENE-4052_338	6A	525722832	520708705	530736959	1.87753
33	75	SPS/GMP		RAC875_rep_c113731_95	6A	567911737	562897610	572925864	1.18857
90	76	DGF/TOL	DGF/RDI, DGF/YSI	Tdurum_contig61383_627	6B	36557072	31542945	41571199	4.56998
75	77	SPAD/STI		RFL_Contig5844_291	6B	141032169	136018042	146046296	0.00368537
50	78	DGF/RDI	DGF/YSI	RFL_Contig6050_941	6B	490377946	485363819	495392073	0.00142243
35	79	GY/GMP		wsnp_Ex_c3940_7144946	6B	508076861	503062734	513090988	21.9058
12	80	HI/DSI		Excalibur_rep_c70364_129	6B	539467780	534453653	544481907	2.19926	Dashti et al. 2007
100	81	TKW/YSI	TKW/RDI, TKW/DSI	wsnp_BE496986B_Ta_2_2	6B	568038975	563024848	573053102	0.00112633	Ballesta et al., 2018
99	82	HI/YSI	HI/RDI	BS00064885_51	6B	623193581	618179454	628207708	0.00112633
36	83	SPAD/GMP		BS00011479_51	6B	638909369	633895242	643923496	1.24787
37	84	SPAD/GMP	SPAD/STI	Kukri_c338_109	6B	684525167	679511040	689539294	1.57148
74	85	GY/STI		BS00064478_51	6B	688744513	683730386	693758640	0.00670852	Sukumaran et al. 2018, Qaseem et al., 2019, Arif et al., 2020	31 cM, 10.06 and 121.6 cM, 159.91 cM
39	86	SPAD/GMP		Ku_c20100_1746	7A	172269	172269	5186396	1.06736
51	87	GY/RDI	HI/RDI	Excalibur_c24593_1217	7A	7721495	2707368	12735622	0.0101063
91	88	DGF/TOL		Tdurum_contig99143_205	7A	82560391	77546264	87574518	3.66041
102	89	TKW/YSI	TKW/RDI, TKW/DSI	BS00046977_51	7A	86330759	81316632	91344886	0.000939599
101	90	HI/YSI		Excalibur_c10563_523	7A	229915391	224901264	234929518	9.23627e-05
76	91	HI/STI	HI/GMP	Ku_c3251_1103	7A	345776283	340762156	350790410	0.00315852	Ballesta et al., 2018, Arif et al., 2020	0.01 cM
77	92	SPS/STI	SPS/GMP	RAC875_rep_c73101_932	7A	373453584	368439457	378467711	0.00551978	Ballesta et al., 2018, Arif et al., 2020	0.01 cm
13	93	HI/DSI		JD_c1201_631	7A	663956092	658941965	668970219	2.20358	Dashti et al. 2007
52	94	TKW/RDI	TKW/YSI	Excalibur_c39817_332	7A	685724800	680710673	690738927	0.00130244
38	95	GY/GMP	HI/GMP	BobWhite_C21378_234	7A	693389984	688375857	698404111	13.5933
78	96	SPS/STI	GY/GMP, TKW/STI	BobWhite_c25527_313	7A	709195412	704181285	714209539	0.00411831	Ballesta et al., 2018, Arif et al., 2020	0.01 cM
80	97	HI/STI	HI/GMP	Excalibur_c50044_749	7B	5953677	939550	10967804	0.00206058
53	98	GY/RDI	HI/RDI, HI/YSI	Kukri_c11890_709	7B	63743279	58729152	68757406	0.0090565
79	99	DGF/STI		RAC875_C2108_2179	7B	87919170	82905043	92933297	0.000398996
81	100	HI/STI		wsnp_BF200891B_Ta_2_1	7B	97175925	92161798	102190052	0.00054875
40	101	GY/GMP		Tdurum_contig4658_346	7B	663797774	658783647	668811901	22.213
92	102	TKW/TOL		BobWhite_c2892_211	7B	700021350	695007223	705035477	2.23099	Sukumaran et al. 2018	36, 39, 40, 47–48, 92, 128 cM
